# Supplementary material for: Sediment biomarkers elucidate the Holocene ontogeny of a shallow lake
Source: PLoS One. 2018 Jan 11;13(1):e0191073. doi: 10.1371/journal.pone.0191073 (PMC5764349; doi:10.1371/journal.pone.0191073)
Supplement: S1 Table — (XLSX) [file pone.0191073.s001.xlsx]

## Sheet: Graphs
Fraction Dry																						Organic Fraction																				Bulk Density
	MWI																						MWI																				MWI
0.0140517	4																					0.642336	4																			0.014147	4
0.0212895	8																					0.648094	8																			0.0215085	8
0.0233392	12																					0.654348	12																			0.0236019	12
0.0244471	16																					0.630588	16																			0.0247389	16
0.0260628	20																					0.59673	20																			0.0264003	20
0.0314056	24																					0.528505	24																			0.0319127	24
0.0381478	32																					0.525965	32																			0.0388995	32
0.0384005	36																					0.546575	36																			0.0391553	36
0.0395924	40																					0.564477	40																			0.0403887	40
0.0398708	44																					0.578635	44																			0.0406731	44
0.0421271	48																					0.581098	48																			0.0430228	48
0.0437392	52																					0.548088	52																			0.0447205	52
0.0454235	56																					0.536165	56																			0.0464885	56
0.0423175	60																					0.576355	60																			0.0432234	60
0.0429393	64																					0.549116	64																			0.0438842	64
0.0418979	68																					0.57775	68																			0.0427852	68
0.0403961	72																					0.607497	72																			0.0412085	72
0.0424677	76																					0.609293	76																			0.0433657	76
0.0431163	80																					0.600604	80																			0.0440463	80
0.0392217	84																					0.603333	84																			0.0399886	84
0.0430143	88																					0.619577	88																			0.0439311	88
0.0430583	92																					0.613507	92																			0.0439798	92
0.0454217	96																					0.613462	96																			0.0464484	96
0.0459129	100																					0.597208	100																			0.0469706	100
0.0483573	104																					0.585386	104																			0.0495387	104
0.0529617	108																					0.554307	108																			0.0544031	108
0.0516109	112																					0.576763	112																			0.0529645	112
0.0582468	116																					0.533811	116																			0.0600115	116
0.0518143	120																					0.586323	120																			0.0531725	120
0.0517171		104																				0.603252		104																		0.0530591		104
0.0502821		108																				0.576606		108																		0.0515661		108
0.0667707		112																				0.513661		112																		0.069121		112
0.0539121		116																				0.567925		116																		0.055397		116
0.0514701		120																				0.594595		120																		0.0528047		120
0.0556016		124																				0.589888		124																		0.0571659		124
0.0529706		128																				0.579399		128																		0.0543957		128
0.0898347		132																				0.36031		132																		0.0944182		132
0.0826101		136																				0.416		136																		0.0863893		136
0.0704313		140																				0.503928		140																		0.0730626		140
0.0637507		144																				0.576355		144																		0.0658292		144
0.0660677		148																				0.533052		148																		0.0683481		148
0.0691323		152																				0.555118		152																		0.0716079		152
0.0694637		156																				0.564225		156																		0.0719529		156
0.0637984		160																				0.611482		160																		0.0658445		160
0.0659817		164																				0.605889		164																		0.0681788		164
0.0748005		168																				0.55814		168																		0.0777032		168
0.0595052		172																				0.636605		172																		0.0612589		172
0.0593536		176																				0.656463		176																		0.06108		176
0.0622364		180																				0.670068		180																		0.0641234		180
0.0588778		184																				0.657444		184																		0.0605754		184
0.0767327		188																				0.539075		188																		0.0798176		188
0.0679619		192																				0.592889		192																		0.0703103		192
0.0638514		196																				0.623158		196																		0.065889		196
0.0687035		200																				0.583507		200																		0.0711153		200
0.0755262			184																			0.637124			184																	0.0783731			184
0.072304			188																			0.63752			188																	0.0749083			188
0.0755828			192																			0.617725			192																	0.0784627			192
0.0785321			196																			0.519481			196																	0.0817952			196
0.0770935			200																			0.485958			200																	0.080282			200
0.0878115			204																			0.552538			204																	0.0918497			204
0.100874			208																			0.3879			208																	0.106629			208
0.0927618			212																			0.428107			212																	0.0975308			212
0.103873			216																			0.452696			216																	0.10983			216
0.0595829			220																			0.647297			220																	0.0613314			220
0.0645211			224																			0.619261			224																	0.0666065			224
0.0716921			228																			0.574603			228																	0.0743336			228
0.100767			232																			0.444444			232																	0.106382			232
0.0983023			236																			0.428426			236																	0.103674			236
0.0576202			240																			0.680272			240																	0.0592251			240
0.0798191			244																			0.534247			244																	0.0831699			244
0.0585511			248																			0.67552			248																	0.0602133			248
0.0572373			252																			0.694635			252																	0.058808			252
0.0580268			256																			0.673826			256																	0.0596604			256
0.0586058			260																			0.701796			260																	0.0602469			260
0.0587536			264																			0.690685			264																	0.0604135			264
0.0593889			268																			0.675451			268																	0.0610998			268
0.057345			272																			0.664921			272																	0.0589476			272
0.0705639			276																			0.561437			276																	0.0731375			276
0.0678651			280																			0.591265			280																	0.0702085			280
0.0604492				264																		0.785223				264																0.0621101				264
0.0616085				268																		0.675676				268																0.0634514				268
0.0597517				272																		0.673077				272																0.0614861				272
0.0585756				276																		0.677719				276																0.0602372				276
0.060796				280																		0.653042				280																0.062612				280
0.0611598				284																		0.59466				284																0.0630534				284
0.0672947				288																		0.579387				288																0.0696115				288
0.0622259				292																		0.597765				292																0.0641842				292
0.0565186				296																		0.659574				296																0.0580793				296
0.0554542				300																		0.664495				300																0.0569519				300
0.0573456				304																		0.644947				304																0.0589655				304
0.0588774				308																		0.618926				308																0.0606093				308
0.0566732				312																		0.645833				312																0.058254				312
0.051933				316																		0.696875				316																0.0532211				316
0.055933				320																		0.655877				320																0.0574641				320
0.0544919				324																		0.677019				324																0.0559276				324
0.0550291				328																		0.661389				328																0.0565061				328
0.0539071				332																		0.667683				332																0.0553189				332
0.0525336				336																		0.6875				336																0.053859				336
0.0520545				340																		0.711929				340																0.0533377				340
0.0530671				344																		0.674157				344																0.0544299				344
0.053105				348																		0.679727				348																0.0544656				348
0.049127				350																		0.716981				350																0.050265				350
0.057145					334																	0.705357					334															0.058701					334
0.0522269					338																	0.705128					338															0.0535237					338
0.0544633					342																	0.684211					342															0.0558918					342
0.0535732					346																	0.706271					346															0.0549378					346
0.0590174					350																	0.61945					350															0.0607571					350
0.253779					354																	0.108538					354															0.297911					354
0.138053					358																	0.217245					358															0.149756					358
0.130458					362																	0.242872					362															0.140773					362
0.145608					366																	0.220318					366															0.158674					366
0.145835					370																	0.203414					370															0.159016					370
0.15429					374																	0.194529					374															0.169163					374
0.155125					378																	0.203911					378															0.170123					378
0.146785					382																	0.236631					382															0.160002					382
0.157286					386																	0.201509					386															0.172738					386
0.1593					390																	0.219697					390															0.175075					390
0.139865					394																	0.243045					394															0.151789					394
0.180983					398																	0.161702					398															0.202016					398
0.164322					402																	0.197838					402															0.181282					402
0.142027					406																	0.254027					406															0.154293					406
0.167257					410																	0.211699					410															0.184781					410
0.168419					414																	0.22					414															0.186151					414
0.170433					418																	0.215645					418															0.188641					418
0.162474					422																	0.218023					422															0.178926					422
0.164713					426																	0.243976					426															0.181498					426
0.169594					430																	0.246032					430															0.18743					430
0.194354						414																0.221734						414														0.218342						414
0.180127						418																0.231313						418														0.200482						418
0.169172						422																0.233256						422														0.186993						422
0.16857						426																0.235613						426														0.186243						426
0.171886						430																0.241026						430														0.190265						430
0.155541						434																0.254709						434														0.170371						434
0.179583						438																0.229779						438														0.19982						438
0.172217						442																0.250899						442														0.190609						442
0.16914						446																0.24908						446														0.186857						446
0.168585						450																0.230883						450														0.18629						450
0.169904						454																0.200403						454														0.188084						454
0.185691						458																0.185233						458														0.207733						458
0.1897						462																0.175048						462														0.21284						462
0.196422						466																0.144231						466														0.221582						466
0.198469						470																0.16789						470														0.224						470
0.210075						474																0.166537						474														0.238908						474
0.215385						478																0.163526						478														0.245829						478
0.202859						482																0.196905						482														0.229355						482
0.215219						486																0.142613						486														0.245816						486
0.23391						490																0.126023						490														0.270698						490
0.243867						494																0.137904						494														0.283971						494
0.241668						498																0.126437						498														0.281137						498
0.300027						502																0.0746356						502														0.364421						502
0.32597						506																0.0676653						506														0.403592						506
0.343422						510																0.068658						510														0.430661						510
0.241829							494															0.150031							494													0.281058							494
0.253316							498															0.14261							498													0.296798							498
0.243328							502															0.136027							502													0.283264							502
0.324408							506															0.0645638							506													0.401275							506
0.305216							510															0.0744004							510													0.372111							510
0.345119							514															0.070632							514													0.433277							514
0.361037							518															0.0695915							518													0.458699							518
0.361624							522															0.0710059							522													0.459602							522
0.351915							526															0.0777977							526													0.443828							526
0.354709							530															0.0806962							530													0.448193							530
0.358473							534															0.0694639							534													0.454572							534
0.376383							538															0.0764936							538													0.483513							538
0.42192							542															0.057971							542													0.562227							542
0.392472							546															0.0643225							546													0.510873							546
0.419799							550															0.0572646							550													0.558499							550
0.472887							554															0.0486111							554													0.657118							554
0.464356							558															0.0533076							558													0.640473							558
0.470197							562															0.063162							562													0.65101							562
0.468656							566															0.0681004							566													0.647746							566
0.462223							570															0.0589279							570													0.63608							570
0.457335							574															0.0502613							574													0.627372							574
0.464681							578															0.0456053							578													0.641564							578
0.48091							582															0.0450975							582													0.67295							582
0.470008							586															0.0649699							586													0.650531							586
0.49487							590															0.0670281							590													0.698997							590

## Sheet: F(TSi)=DSi
D3-D6
		Tsi	Dsi
		25.364	10.8738							85.237	36.3512
		20.129	4.95233
		20.525	7.32917
		21.13	6.18117
		23.683	7.475
		20.459	7.138
		22.357	6.93167
		22.364	6.54483
		26.336	8.84917
		26.587	8.29833
		23.803	9.49067
		19.107	8.77283
		11.19	1.99883
		20.63	3.75017
		44.329	13.531
		38.854	11.971
		50.007	14.8
		42.58	13.668
		68.341	19.8825
		91.37	19.0278
		85.237	36.3512
		53.198	17.6202
		73.338	19.667
		54.12	13.4518
		43.992	11.9668
		36.691	11.5117
		41.448	8.37733
		71.407	17.376
		64.403	13.4017
		62.051	16.6425
		48.501	7.90717
		48.182	16.9248
		44.888	9.66083
		34.718	15.3
		34.007	13.134
		34.643	10.6017
		57.102	16.7423
		38.602	13.084
		50.272	16.6773
		33.959	15.6582
		26.562	6.4
		35.4745	5.2

## Sheet: Data Summary
LH-6-13
				Bulk Sediment	Organic Fraction							CaCO3				TP		TN		Total Bsi	Sponge Bsi	Diatom Bsi
Max Depth (cm)	Fraction Dry	Organic Fraction	Bulk Density (g/cc)	Cumulative Mass (g/cm2)	Cumulative Mass (g/cm2)	H20-P (mg/g)	HE-P (mg/g)	TP (mg/g)	TOC:TN (mass)	TOC%	CaCO3 (%)	Cumulative Mass (g/cm2)	Diatom Bsi (mg/g)	Sponge Bsi (mg/g)	Sponge/Diatom	Cumulative Mass (mg/cm2)	TN (%)	Cumulative Mass (g/cm2)	Total Bsi (mg/g)	Cumulative Mass (g/cm2)	Cumulative Mass (g/cm2)	Cumulative Mass (g/cm2)	dC13	dN15	Sediment Explained (%)
4	0.0140517	0.642336	0.014147	0.0565881	0.0363486	0.034	0.183	1.216	8.68333	31.26	8.25	0.00466852	96.9302	7.95017	0.0820195	0.0688112	3.6	0.00203717	104.88	0.00593498	0.000449885	0.0054851	-22.1768	1.0505	82.9716	0	0	1	0
8	0.0212895	0.648094	0.0215085	0.142622	0.0921067	0.029	0.184	1.368	8.57487	32.07	6.08333	0.00990226	96.0098	5.5515	0.0578222	0.186506	3.74	0.00525485	101.561	0.0146727	0.000927503	0.0137452	-22.3558	0.7235	81.0489	0	0	1	0
12	0.0233392	0.654348	0.0236019	0.23703	0.153882	0.057	0.287	1.534	8.72135	33.49	1.75	0.0115544	98.8813	10.403	0.105207	0.331327	3.84	0.00888009	109.284	0.02499	0.00190962	0.0230803	-22.2638	0.4195	78.1132	0	0	1	0
16	0.0244471	0.630588	0.0247389	0.335985	0.216282	0.078	0.311	1.415	8.91667	33.17	0.833333	0.012379	100.259	14.9833	0.149446	0.471349	3.72	0.0125612	115.243	0.0363939	0.00339231	0.0330016	-22.1698	0.4385	75.4164	0	0	0	1
20	0.0260628	0.59673	0.0264003	0.441587	0.279298	0.097	0.171	1.077	9.20615	29.92	0.416667	0.012819	117.572	16.7333	0.142325	0.585082	3.25	0.0159933	134.305	0.0505767	0.00515937	0.0454173	-22.1608	0.6335	73.5202	0	0	0	1
24	0.0314056	0.528505	0.0319127	0.569238	0.346762	0.1	0.073	0.926	9.23962	28.92	0.25	0.0131382	105.217	14.0165	0.133215	0.703287	3.13	0.0199888	119.234	0.065797	0.00694859	0.0588484	-22.2468	0.7415	65.0239	1	0	0	1
28	0.0381478	0.525965	0.0388995	0.724836	0.428601	0.094	0.016	0.644	9.43686	27.65	0.166667	0.0133975	125.966	21.659	0.171943	0.803492	2.93	0.0245478	147.625	0.0887671	0.0103187	0.0784485	-21.8068	0.5095	67.5257	1	0	0	1
32	0.0384005	0.546575	0.0391553	0.881457	0.514207	0.083	0.034	0.643	9.4	28.294	1.33333	0.0154858	133.84	15.9553	0.119212	0.904199	3.01	0.0292621	149.795	0.112228	0.0128176	0.0994107	-21.6298	0.2325	70.9704	0	0	0	1
36	0.0395924	0.564477	0.0403887	1.04301	0.605401	0.075	0.032	0.579	9.48438	29.9706	0.166667	0.015755	138.77	18.3973	0.132574	0.997739	3.16	0.0343672	157.168	0.137619	0.0157898	0.12183	-21.5173	0.18	72.3311	0	0	0	1
40	0.0398708	0.578635	0.0406731	1.2057	0.69954	0.062	0.0583	0.51	9.64557	30.48	0.166667	0.0160262	127.654	34.8167	0.272742	1.08071	3.16	0.0395083	162.471	0.164052	0.0214542	0.142598	-21.3355	0.0725	74.2772	0	0	1	0
44	0.0421271	0.581098	0.0430228	1.3778	0.799542	0.06	0.052	0.456	9.79114	30.94	0.0833333	0.0161696	139.034	19.585	0.140864	1.15919	3.16	0.0449464	158.619	0.191349	0.0248246	0.166525	-20.9995	-0.4565	74.0551	0	0	1	0
48	0.0437392	0.548088	0.0447205	1.55668	0.897585	0.058	0.042	0.397	9.81849	28.67	0.0833333	0.0163187	141.84	18.3867	0.129629	1.2302	2.92	0.0501697	160.227	0.220011	0.0281137	0.191897	-20.6495	-0.4555	70.9148	0	0	1	0
52	0.0454235	0.536165	0.0464885	1.74263	0.997287	0.035	0.078	0.365	9.8587	27.21	0.0833333	0.0164736	128.257	30.41	0.237101	1.29808	2.76	0.0553021	158.667	0.249516	0.0337685	0.215747	-20.1025	-1.0965	69.5666	1	0	1	0
56	0.0423175	0.576355	0.0432234	1.91552	1.09694	0.041	0.065	0.344	9.76656	30.96	0.0833333	0.0166177	147.3	20.2	0.137135	1.35755	3.17	0.0607828	167.5	0.278475	0.037261	0.241214	-20.0175	-1.4195	74.4688	0	0	1	0
60	0.0429393	0.549116	0.0438842	2.09106	1.19333	0.047	0.063	0.379	9.87226	27.05	0.166667	0.0169103	141.534	23.1848	0.16381	1.42408	2.74	0.0655925	164.719	0.30739	0.0413308	0.266059	-20.0585	-1.1435	71.5502	0	0	1	0
64	0.0418979	0.57775	0.0427852	2.2622	1.2922	0.043	0.064	0.359	9.87025	31.19	0.0833333	0.0170529	139.584	24.613	0.176332	1.48552	3.16	0.0710005	164.197	0.335491	0.0455431	0.289947	-20.0595	-1.2645	74.278	0	0	1	0
68	0.0403961	0.607497	0.0412085	2.42704	1.39234	0.046	0.064	0.394	9.76807	32.43	0.0833333	0.0171902	131.471	24.4517	0.185985	1.55046	3.32	0.076473	155.923	0.361192	0.0495735	0.311618	-20.1245	-1.2425	76.4253	0	0	1	0
72	0.0424677	0.609293	0.0433657	2.6005	1.49803	0.046	0.06	0.409	9.73716	32.23	0.0833333	0.0173348	136.455	26.6175	0.195064	1.62141	3.31	0.0822147	163.073	0.389479	0.0541907	0.335288	-20.0095	-1.5185	77.3199	0	0	1	0
76	0.0431163	0.600604	0.0440463	2.77668	1.60384	0.057	0.05	0.357	9.78659	32.1	0.125	0.017555	138.418	28.3475	0.204797	1.68431	3.28	0.0879935	166.765	0.41886	0.0591851	0.359675	-19.9405	-1.175	76.8619	0	0	1	0
80	0.0392217	0.603333	0.0399886	2.93664	1.70035	0.036	0.062	0.32	9.79421	30.46	0.166667	0.0178216	130.364	26.425	0.202702	1.73549	3.11	0.0929681	156.789	0.443939	0.0634119	0.380528	-19.6405	-1.1055	76.1789	0	0	1	0
84	0.0430143	0.619577	0.0439311	3.11236	1.80923	0.04	0.053	0.309	9.83841	32.27	0.0833333	0.0179681	135.835	24.211	0.178238	1.78979	3.28	0.0987319	160.046	0.472064	0.0676663	0.404397	-19.8165	-1.2115	78.0457	0	0	1	0
88	0.0430583	0.613507	0.0439798	3.28828	1.91715	0.05	0.051	0.304	9.75516	33.07	0.0833333	0.0181147	137.869	20.161	0.146233	1.84327	3.39	0.104696	158.03	0.499864	0.071213	0.428651	-19.6905	-1.1825	77.2371	0	0	1	0
92	0.0454217	0.613462	0.0464484	3.47408	2.03113	0.038	0.058	0.332	9.84821	33.09	0.0833333	0.0182695	135.416	22.498	0.16614	1.90495	3.36	0.110938	157.914	0.529203	0.075393	0.45381	-19.5545	-1.0665	77.2209	0	0	1	0
96	0.0459129	0.597208	0.0469706	3.66196	2.14334	0.052	0.043	0.317	9.96711	30.3	0.0833333	0.018426	123.138	28.7992	0.233877	1.96451	3.04	0.11665	151.937	0.55775	0.0808039	0.476946	-19.7025	-0.8335	74.9979	0	0	1	0
100	0.0483573	0.585386	0.0495387	3.86011	2.25933	0.053	0.033	0.33	9.9195	32.04	0.0833333	0.0185912	125.733	32.5095	0.258561	2.0299	3.23	0.12305	158.242	0.589106	0.0872458	0.50186	-19.6835	-0.6995	74.4461	0	0	1	0
104	0.0500372	0.594319	0.0512989	4.06531	2.38128	0.0385	0.032	0.323	9.89686	31.7194	0.0833333	0.0187622	124.086	24.1617	0.194718	2.09618	3.205	0.129627	148.247	0.619526	0.0922037	0.527322	-19.761	-0.751	74.34	0	0	1	0
108	0.0516219	0.565457	0.0529846	4.27725	2.50113	0.038	0.042	0.305	9.94582	30.3348	0.0833333	0.0189388	125.753	27.7998	0.221067	2.16082	3.05	0.136091	153.553	0.65207	0.0980955	0.553974	-19.732	-0.7	71.9843	0	0	1	0
112	0.0591908	0.545212	0.0610427	4.52142	2.63425	0.0265	0.0225	0.328	10.1804	27.7924	0.0416667	0.0190405	113.07	34.5789	0.305818	2.24091	2.73	0.142757	147.649	0.688121	0.106539	0.581583	-20.1835	-0.5805	69.3278	1	0	1	0
116	0.0560795	0.550868	0.0577043	4.75224	2.7614	0.027	0.0205	0.291	10.2079	25.1626	0	0.0190405	121.875	38.5556	0.316354	2.30808	2.465	0.148446	160.43	0.725151	0.115438	0.609713	-20.126	-0.535	71.1299	0	0	1	0
120	0.0516422	0.590459	0.0529886	4.96419	2.88655	0.0265	0.0425	0.312	10.1918	32.0788	0.0833333	0.0192172	126.763	45.1192	0.355932	2.37421	3.1475	0.155118	171.882	0.761583	0.125001	0.636582	-20.3047	-0.70725	76.3175	0	0	1	0
124	0.0556016	0.589888	0.0571659	5.19285	3.02144	0	0.025	0.283	10.2251	31.8	0.0833333	0.0194077	125.789	52.5892	0.418076	2.43892	3.11	0.162229	178.378	0.802371	0.137026	0.665345	-20.3215	-0.6485	76.9099	0	0	1	0
128	0.0529706	0.579399	0.0543957	5.41044	3.1475	0.015	0.028	0.275	10.3589	29.73	0.0833333	0.019589	120.111	46.814	0.389755	2.49876	2.87	0.168474	166.925	0.838691	0.147212	0.691479	-20.2985	-0.5105	74.7158	0	0	1	0
132	0.0898347	0.36031	0.0944182	5.78811	3.28358	0.007	0.018	0.236	10.4093	20.09	0	0.019589	104.98	36.323	0.345999	2.58789	1.93	0.175763	141.303	0.892058	0.160931	0.731127	-20.1195	-0.2725	50.1613	1	0	1	0
136	0.0826101	0.416	0.0863893	6.13367	3.42734	0.012	0.017	0.231	10.6979	25.14	0	0.019589	86.9157	35.4887	0.408312	2.66771	2.35	0.183883	122.404	0.934355	0.173194	0.761161	-20.0855	-0.1845	53.8404	1	0	1	0
140	0.0704313	0.503928	0.0730626	6.42592	3.57461	0.026	0.015	0.342	10.95	25.2945	0	0.019589	51.9582	29.9165	0.575781	2.76766	2.31	0.190634	81.8747	0.958283	0.181937	0.776346	-19.9607	0.64	58.5803	1	0	1	0
144	0.0637507	0.576355	0.0658292	6.68923	3.72637	0.107	0	0.461	11.5442	32.67	0	0.019589	11.957	17.3993	1.45516	2.88905	2.83	0.198086	29.3563	0.966013	0.186519	0.779495	-18.6007	1.9838	60.5711	1	0	0	1
148	0.0660677	0.533052	0.0683481	6.96263	3.87211	0.04	0.014	0.398	11.6302	30.82	0	0.019589	10.5327	21.3567	2.02766	2.99786	2.65	0.205331	31.8893	0.974731	0.192357	0.782374	-18.3717	2.0448	56.4941	1	0	1	0
152	0.0691323	0.555118	0.0716079	7.24906	4.03111	0.013	0.008	0.307	11.6456	27.6	0	0.019589	12.4632	17.6658	1.41744	3.08579	2.37	0.21212	30.129	0.983361	0.197417	0.785944	-18.1727	2.0488	58.5247	1	0	1	0
156	0.0694637	0.564225	0.0719529	7.53687	4.1935	0.018	0	0.295	11.7769	28.5	0	0.019589	15.892	24.4653	1.53947	3.1707	2.42	0.219085	40.3573	0.994977	0.204459	0.790518	-18.0507	2.0568	60.4582	1	0	1	0
160	0.0637984	0.611482	0.0658445	7.80025	4.35455	0.039	0	0.316	11.8431	32.45	0	0.019589	15.1	26.4	1.74834	3.25393	2.74	0.226301	41.5	1.00591	0.211412	0.794495	-17.7877	2.1428	65.2982	1	0	1	0
164	0.0659817	0.605889	0.0681788	8.07296	4.51979	0.055	0.028	0.32	11.8151	31.31	0	0.019589	12.1068	23.9088	1.97482	3.3412	2.65	0.233528	36.0157	1.01573	0.217932	0.797797	-17.7447	2.0408	64.1905	1	0	1	0
168	0.0748005	0.55814	0.0777032	8.38378	4.69326	0.069	0	0.308	11.7434	31.12	0	0.019589	14.3502	32.3182	2.25211	3.43693	2.65	0.241765	46.6683	1.03023	0.227977	0.802257	-17.6117	1.9618	60.4808	1	0	1	0
172	0.0595052	0.636605	0.0612589	8.62881	4.84925	0.123	0.015	0.436	11.8648	33.34	0	0.019589	13.4763	29.0697	2.15709	3.54376	2.81	0.24865	42.546	1.04066	0.2351	0.805559	-17.3317	1.7068	67.9151	1	0	0	1
176	0.0593536	0.656463	0.06108	8.87313	5.00964	0.048	0.08	0.363	11.8007	34.93	0	0.019589	15.063	28.449	1.88867	3.63245	2.96	0.255882	43.512	1.05129	0.242051	0.809239	-17.3907	1.9508	69.9975	0	0	1	0
180	0.0622364	0.670068	0.0641234	9.12962	5.18151	0.066	0.02	0.378	11.755	36.3229	0	0.019589	14.0962	26.3152	1.86683	3.7294	3.09	0.263808	40.4113	1.06166	0.248801	0.812855	-17.3422	1.72	71.0479	0	0	1	0
184	0.067202	0.647284	0.0694742	9.40752	5.36139	0.049	0.0095	0.339	11.7963	34.7402	0	0.019589	14.5572	30.1193	2.06902	3.82361	2.945	0.271992	44.6765	1.07407	0.257171	0.8169	-17.4662	1.8168	69.196	1	0	1	0
188	0.0745183	0.588297	0.077363	9.71697	5.54344	0.0865	0.038	0.349	11.8561	28.3954	0	0.019589	14.4814	27.8763	1.92497	3.93161	2.395	0.279403	42.3577	1.08718	0.265797	0.821382	-17.2652	1.8668	63.0655	1	0	0	1
192	0.0717723	0.605307	0.0743865	10.0145	5.72354	0.04	0.026	0.4685	11.801	27.4373	0	0.019589	11.5286	25.2919	2.19384	4.07101	2.325	0.286321	36.8205	1.09813	0.273323	0.824812	-17.2042	1.9713	64.2127	1	0	1	0
196	0.0711918	0.571319	0.0738421	10.3099	5.89229	0.045	0.0075	0.4875	11.7302	27.2728	0	0.019589	5.39983	18.383	3.40436	4.215	2.325	0.293188	23.7828	1.10516	0.278752	0.826407	-16.0812	1.5193	59.5102	1	0	1	0
200	0.0728985	0.534733	0.0756987	10.6127	6.05421	0.0445	0.012	0.454	11.7366	24.5882	0	0.019589	6.06375	17.8953	2.95119	4.35247	2.095	0.299532	23.959	1.11241	0.284171	0.828243	-15.9587	1.7319	55.8692	1	0	1	0
204	0.0878115	0.552538	0.0918497	10.9801	6.25721	0.033	0.012	0.272	11.6509	19.69	0	0.019589	16.249	27.442	1.68884	4.4524	1.69	0.305741	43.691	1.12847	0.294253	0.834213	-17.9727	1.8958	59.6229	1	0	1	0
208	0.100874	0.3879	0.106629	11.4066	6.42265	0.038	0.015	0.216	11.8034	21.01	0	0.019589	14.8162	27.0968	1.82887	4.54453	1.78	0.313333	41.913	1.14634	0.30581	0.840532	-17.2627	1.8588	42.9813	1	0	1	0
212	0.0927618	0.428107	0.0975308	11.7967	6.58967	0.158	0.003	0.61	11.663	21.11	0	0.019589	7.55533	22.1387	2.9302	4.78251	1.81	0.320394	29.694	1.15793	0.314447	0.84348	-16.6237	1.6678	45.7801	1	0	0	1
216	0.103873	0.452696	0.10983	12.236	6.78855	0.044	0.081	0.42	11.84	17.76	0	0.019589	4.077	18.438	4.52244	4.96702	1.5	0.326984	22.515	1.16782	0.322547	0.845271	-15.9287	1.9578	47.5211	1	0	1	0
220	0.0595829	0.647297	0.0613314	12.4814	6.94734	0.073	0.032	0.599	12.052	30.13	0.416667	0.0206112	2.4605	21.5705	8.76671	5.11397	2.5	0.333117	24.031	1.17371	0.327839	0.845874	-14.6477	1.5018	67.5495	1	0	0	0
224	0.0645211	0.619261	0.0666065	12.7478	7.11233	0.076	0.026	0.699	12	29.16	0.5	0.0219433	5.419	22.163	4.08987	5.3002	2.43	0.339591	27.582	1.18106	0.333744	0.847318	-14.9237	1.6128	65.1843	1	0	0	1
228	0.0716921	0.574603	0.0743336	13.0451	7.28318	0.122	0	0.538	11.9742	32.45	0.75	0.0241734	7.3955	21.2865	2.8783	5.46017	2.71	0.347649	28.682	1.18959	0.340073	0.849517	-15.4037	1.6148	61.0785	1	0	0	1
232	0.100767	0.444444	0.106382	13.4707	7.4723	0.083	0	0.577	11.9927	16.43	0.333333	0.0255918	5.92483	20.8742	3.52317	5.7057	1.37	0.353479	26.799	1.20099	0.348956	0.852038	-15.3957	1.9068	47.4577	1	0	0	1
236	0.0983023	0.428426	0.103674	13.8853	7.64997	0.423	0	1.175	12.1758	20.09	3.5	0.0401061	0.911333	19.8107	21.7381	6.19296	1.65	0.360321	20.722	1.20959	0.357171	0.852416	-13.6377	1.7398	48.4148	1	1	0	1
240	0.0576202	0.680272	0.0592251	14.1222	7.81113	0.157	0	0.677	12.13	35.2983	10.5833	0.0651781	3.6	18	5	6.35334	2.91	0.367215	21.6	1.2147	0.361435	0.853269	-13.2742	1.59	80.7705	0	0	0	1
244	0.0798191	0.534247	0.0831699	14.4549	7.98886	0.084	0	0.814	12.2449	18	7	0.0884656	2.777	14.372	5.17537	6.62415	1.47	0.372105	17.149	1.22041	0.366216	0.854193	-13.3567	1.8768	62.1396	1	0	0	1
248	0.0585511	0.67552	0.0602133	14.6958	8.15156	0.135	0	0.733	12.1596	34.29	8.08333	0.107935	4.38283	16.3542	3.73141	6.80069	2.82	0.378897	20.737	1.2254	0.370155	0.855248	-13.4327	1.0348	77.709	0	0	0	1
252	0.0572373	0.694635	0.058808	14.931	8.31496	0.121	0	0.722	12.1246	36.01	8.41667	0.127733	7.87217	12.4698	1.58404	6.97053	2.97	0.385884	20.342	1.23019	0.373089	0.8571	-13.7197	1.4838	79.9144	0	0	0	1
256	0.0580268	0.673826	0.0596604	15.1697	8.47576	0.152	0	0.756	12.2388	35.37	11.25	0.15458	5.3475	16.7875	3.13932	7.15094	2.89	0.392781	22.135	1.23547	0.377095	0.858376	-13.4307	1.3518	80.8461	0	0	0	1
260	0.0586058	0.701796	0.0602469	15.4106	8.64489	0.089	0	0.607	12.0891	36.63	1.41667	0.157994	1.96167	17.9193	9.13475	7.29722	3.03	0.400082	19.881	1.24026	0.381413	0.858849	-13.9767	1.3988	73.5844	0	0	0	1
264	0.0596014	0.737954	0.0612618	15.6557	8.82572	0.0705	0.0035	0.667	12.0816	34.0096	9.125	0.180355	6.94583	14.6152	2.10416	7.46067	2.815	0.406981	21.561	1.24555	0.384995	0.860551	-13.7085	1.49453	85.0765	0	0	1	0
268	0.0604987	0.675563	0.0622756	15.9048	8.99401	0.1075	0.017	0.673	12.0484	32.8922	6.54167	0.19665	5.35868	15.1893	2.83453	7.62831	2.73	0.413781	20.548	1.25066	0.388778	0.861886	-13.9095	1.61853	76.1528	0	0	0	1
272	0.0585483	0.668999	0.0602169	16.1457	9.15515	0.072	0.007	0.6695	11.9506	36.9273	6.08333	0.211303	4.04242	15.9296	3.94061	7.78957	3.09	0.421224	19.972	1.25547	0.392615	0.86286	-13.9213	1.63975	74.9805	0	0	0	0
276	0.0645698	0.619578	0.0666874	16.4124	9.32042	0.0585	0.0045	0.6305	12.159	33.4372	13.2917	0.246759	5.04815	12.9294	2.56121	7.95776	2.75	0.428559	17.9775	1.26027	0.396064	0.864206	-13.7288	1.65675	77.0472	0	0	1	0
280	0.0643305	0.622154	0.0664102	16.678	9.48569	0.06	0.019	0.6685	12.0912	33.3414	12.8542	0.280905	4.86336	14.5821	2.99836	8.13534	2.7575	0.435885	19.4455	1.26544	0.399938	0.865498	-13.7813	1.59563	77.0141	0	0	1	0
284	0.0611598	0.59466	0.0630534	16.9303	9.63567	0.02	0.007	0.64	12.1197	31.39	20.75	0.333239	7.32917	13.1958	1.80045	8.29676	2.59	0.442417	20.525	1.27061	0.403266	0.867347	-13.6273	1.56125	82.2685	0	0	1	0
288	0.0672947	0.579387	0.0696115	17.2087	9.797	0.018	0.001	0.655	12.1475	29.64	19	0.386144	6.53462	14.8924	2.279	8.47914	2.44	0.449211	21.427	1.27658	0.407413	0.869166	-13.5253	1.47425	79.0814	0	0	1	0
292	0.0622259	0.597765	0.0641842	17.4654	9.95047	0.036	0	0.666	12.125	31.04	20.9167	0.439844	6.18117	14.9488	2.41845	8.65013	2.56	0.455783	21.13	1.282	0.411251	0.870753	-13.5423	1.44425	82.8062	0	0	1	0
296	0.0565186	0.659574	0.0580793	17.6978	10.1037	0.071	0	0.741	12.0957	34.11	12.3333	0.468497	7.87846	16.5505	2.10073	8.82227	2.82	0.462335	24.429	1.28768	0.415095	0.872583	-13.6833	1.46625	80.7337	0	0	1	0
300	0.0554542	0.664495	0.0569519	17.9256	10.2551	0.065	0.002	0.745	12.1571	34.4655	11.875	0.495549	8.09104	16.85	2.08254	8.99199	2.835	0.468793	24.941	1.29336	0.418934	0.874427	-13.7723	1.42	80.8186	0	0	1	0
304	0.0573456	0.644947	0.0589655	18.1614	10.4072	0.051	0	0.74	12.1516	33.66	15.1667	0.531321	7.475	16.208	2.16829	9.16653	2.77	0.475326	23.683	1.29895	0.422757	0.87619	-13.7353	1.34925	82.0296	0	0	1	0
308	0.0588774	0.618926	0.0606093	18.4039	10.5572	0.034	0.004	0.763	12.1767	32.39	19.25	0.577991	6.44333	14.7937	2.29597	9.35151	2.66	0.481775	21.237	1.3041	0.426343	0.877752	-13.6923	1.54625	83.2663	0	0	1	0
312	0.0566732	0.645833	0.058254	18.6369	10.7077	0.038	0	1.001	12.1326	33.85	14.6667	0.612166	7.138	13.321	1.86621	9.58476	2.79	0.488276	20.459	1.30886	0.429447	0.879415	-13.7643	1.56025	81.2959	0	0	1	0
316	0.051933	0.696875	0.0532211	18.8498	10.8561	0.061	0.03	0.831	12.0789	36.72	8.91667	0.631148	6.58281	14.9452	2.27033	9.76166	3.04	0.494748	21.528	1.31345	0.432629	0.880816	-13.8743	1.48425	80.757	0	0	1	0
320	0.055933	0.655877	0.0574641	19.0796	11.0068	0.059	0.02	0.74	12.2079	34.06	12.1667	0.659114	6.07783	14.4152	2.37176	9.93176	2.79	0.501161	20.493	1.31816	0.435942	0.882213	-13.7673	1.35225	79.8037	0	0	1	0
324	0.0544919	0.677019	0.0559276	19.3033	11.1583	0.098	0.006	0.759	12.1748	34.82	7.41667	0.675706	6.93167	15.4253	2.22534	10.1016	2.86	0.507559	22.357	1.32316	0.439393	0.883764	-13.8253	1.42825	77.3542	0	0	0	1
328	0.0550291	0.661389	0.0565061	19.5294	11.3078	0.06	0.008	0.823	12.2049	34.54	9.5	0.697178	7.80224	16.4458	2.10783	10.2876	2.83	0.513956	24.248	1.32864	0.44311	0.885528	-13.9043	1.33425	78.0637	0	0	1	0
332	0.0539071	0.667683	0.0553189	19.7506	11.4555	0.084	0	0.825	12.2615	34.7	11.3333	0.722256	6.54483	15.8192	2.41705	10.4701	2.83	0.520218	22.364	1.33359	0.446611	0.886976	-13.9083	1.26925	80.338	0	0	0	1
336	0.0525336	0.6875	0.053859	19.9661	11.6036	0.112	0	0.973	12.2222	35.2	9.66667	0.743082	8.11034	16.8777	2.08101	10.6797	2.88	0.526422	24.988	1.33897	0.450247	0.888723	-13.9783	1.19125	80.9155	0	0	0	1
340	0.0520545	0.711929	0.0533377	20.1794	11.7555	0.213	0	0.894	12.27	37.1781	3.66667	0.750905	8.97175	18.2072	2.0294	10.8705	3.03	0.532887	27.179	1.34477	0.454131	0.890637	-14.1433	1.23	77.5775	0	1	0	1
344	0.0530671	0.674157	0.0544299	20.3971	11.9023	0.1	0	0.81	12.2642	36.67	8.08333	0.768504	8.84917	17.4868	1.9761	11.0468	2.99	0.539397	26.336	1.3505	0.457939	0.892564	-14.1293	1.09525	78.1327	0	0	0	1
348	0.053105	0.679727	0.0544656	20.615	12.0504	0.181	0	0.893	12.2782	34.87	3.83333	0.776855	8.78414	17.9019	2.03797	11.2414	2.84	0.545584	26.686	1.35632	0.461839	0.894478	-14.1683	1.42325	74.4747	0	1	0	1
350	0.049127	0.716981	0.050265	20.7155	12.1225	0.235	0	0.722	12.2083	38.09	1	0.77786	8.29833	18.2887	2.2039	11.314	3.12	0.548721	26.587	1.35899	0.463677	0.895312	-14.1933	1.13925	75.3568	0	1	0	1
354	0.253779	0.108538	0.297911	21.9072	12.2518	0.01	0	0.443	13.45	2.69	10.25	0.900004	1.99883	9.19117	4.59827	11.8419	0.2	0.551104	11.19	1.37232	0.47463	0.897694	-15.3883	2.27525	22.2228	1	0	1	0
358	0.138053	0.217245	0.149756	22.5062	12.382	0.031	0	0.716	13.27	11.1468	52.4167	1.21399	2.86339	12.1126	4.23016	12.2708	0.84	0.556136	14.976	1.38129	0.481886	0.899409	-17.3288	0.88	75.6388	0	0	1	0
362	0.130458	0.242872	0.140773	23.0693	12.5187	0.029	0	0.76	12.6333	11.37	54.9167	1.52322	3.75017	16.8798	4.50109	12.6987	0.9	0.561203	20.63	1.39291	0.491391	0.901521	-16.8653	1.90925	81.2669	0	0	1	0
366	0.145608	0.220318	0.158674	23.704	12.6585	0.034	0	0.817	12.0619	11.7	49.5	1.8374	14.0732	30.6368	2.17696	13.2173	0.97	0.56736	44.71	1.42129	0.510836	0.910453	-17.9173	3.04425	76.0028	0	0	1	0
370	0.145835	0.203414	0.159016	24.3401	12.7879	0.041	0	0.814	11.8763	11.52	52.6667	2.17239	14.1121	30.7679	2.18025	13.735	0.97	0.57353	44.88	1.44984	0.530406	0.919429	-18.2493	3.27725	77.4961	0	0	1	0
374	0.15429	0.194529	0.169163	25.0167	12.9196	0.038	0	0.83	11.9222	10.73	53.4167	2.53384	13.531	30.798	2.27611	14.2966	0.9	0.57962	44.329	1.47983	0.551246	0.928585	-17.5573	3.78825	77.3025	0	0	1	0
378	0.155125	0.203911	0.170123	25.6972	13.0583	0.038	0	0.854	10.9902	11.21	55.3333	2.91038	12.7106	26.4334	2.07963	14.8778	1.02	0.586561	39.144	1.50647	0.569233	0.937234	-17.3633	3.57325	79.6388	0	0	1	0
382	0.146785	0.236631	0.160002	26.3372	13.2098	0.043	0	0.952	11.5143	12.09	52.5833	3.24692	11.971	26.883	2.24568	15.4871	1.05	0.593281	38.854	1.53133	0.586439	0.944896	-17.7928	4.261	80.1318	0	0	1	0
386	0.157286	0.201509	0.172738	27.0282	13.349	0.038	0	0.965	11.7586	10.23	55.0833	3.62752	12.5635	26.0225	2.07129	16.1538	0.87	0.599292	38.586	1.558	0.604419	0.953577	-16.8498	4.34	79.0928	0	0	1	0
390	0.1593	0.219697	0.175075	27.7285	13.5029	0.047	0	0.931	10.991	12.2	53.9167	4.0051	13.3032	28.1708	2.11759	16.8058	1.11	0.607066	41.474	1.58704	0.624147	0.962893	-15.8378	4.109	80.0338	0	0	1	0
394	0.139865	0.243045	0.151789	28.3356	13.6504	0.044	0	0.896	11.434	12.12	51.4167	4.31727	14.8	35.207	2.37885	17.3498	1.06	0.613501	50.007	1.6174	0.645523	0.971879	-18.6988	4.372	80.7219	0	0	1	0
398	0.180983	0.161702	0.202016	29.1437	13.7811	0.041	0	0.769	11.96	10.4052	62.2917	4.82063	12.5371	25.9499	2.06984	17.9712	0.87	0.620531	38.487	1.6485	0.666492	0.98201	-15.6818	4.32	82.3106	0	0	1	0
402	0.164322	0.197838	0.181282	29.8688	13.9245	0.038	0	0.889	10.913	10.04	55.6667	5.22428	13.668	28.912	2.11531	18.6159	0.92	0.627203	42.58	1.67938	0.687457	0.991921	-14.8338	4.269	79.7085	0	0	1	0
406	0.142027	0.254027	0.154293	30.486	14.0813	0.048	0	1.167	11.1667	13.4	41.5	5.48041	15.2645	34.9565	2.29005	19.3361	1.2	0.634609	50.221	1.71037	0.709031	1.00134	-15.7838	4.165	71.9248	0	0	1	0
410	0.167257	0.211699	0.184781	31.2251	14.2378	0.065	0.003	0.951	11.5217	10.6	35.4167	5.74218	17.7965	46.4985	2.61278	20.039	0.92	0.641409	64.295	1.75789	0.743399	1.0145	-17.2758	5.374	63.0161	1	0	1	0
414	0.181386	0.220867	0.202247	32.0341	14.4165	0.0765	0	0.8915	11.4333	10.6901	32.5833	6.00578	18.7513	42.0182	2.24081	20.7602	0.935	0.648973	60.7695	1.80706	0.777392	1.02966	-17.3933	4.9795	60.747	1	0	0	1
418	0.17528	0.223479	0.194562	32.8123	14.5904	0.0785	0	0.926	11.6113	11.2049	29.0417	6.23179	17.0292	42.7588	2.51091	21.4809	0.965	0.656483	59.788	1.85359	0.810668	1.04292	-17.4998	4.872	57.3684	1	0	0	1
422	0.165823	0.22564	0.182959	33.5442	14.7555	0.0615	0	0.9645	11.8167	11.1077	35.0833	6.48855	19.3474	63.0066	3.25659	22.1867	0.94	0.663362	82.354	1.91386	0.856779	1.05708	-18.1943	4.7335	65.8827	1	0	1	0
426	0.166641	0.239795	0.183871	34.2797	14.9319	0.065	0	1.1775	11.9023	12.1403	37.5	6.76435	17.7357	46.2778	2.6093	23.0528	1.02	0.670864	64.0135	1.96094	0.890816	1.07012	-17.9313	5.131	67.8808	1	0	1	0
430	0.17074	0.243529	0.188848	35.0351	15.1158	0.076	0	1.159	12.4014	12.4014	32.7917	7.01206	27.4931	50.0134	1.81913	23.9283	1	0.678418	77.5065	2.01948	0.928595	1.09089	-18.4128	5.5245	64.8952	1	0	0	1
434	0.155541	0.254709	0.170371	35.7165	15.2894	0.101	0	1.341	12.1284	13.22	40.5	7.28806	13.4518	40.6682	3.02324	24.8421	1.09	0.685846	54.12	2.05637	0.95631	1.10006	-19.3598	4.711	71.3829	0	0	0	1
438	0.179583	0.229779	0.19982	36.5158	15.4731	0.096	0	1.37	12.5368	11.91	40.1667	7.6091	14.7268	32.9272	2.23587	25.9372	0.95	0.693439	47.654	2.09446	0.982628	1.11183	-20.3178	5.634	67.91	1	0	0	1
442	0.172217	0.250899	0.190609	37.2782	15.6644	0.076	0	1.389	12.9307	13.06	38.9167	7.90582	11.9668	32.0252	2.67616	26.9962	1.01	0.70114	43.992	2.128	1.00704	1.12095	-20.4128	5.314	68.4057	1	0	0	1
446	0.16914	0.24908	0.186857	38.0257	15.8505	0.078	0	1.296	12.8812	13.01	41.5833	8.21662	12.6694	26.3176	2.07725	27.9648	1.01	0.708689	38.987	2.15714	1.02672	1.13042	-19.3898	4.929	70.39	0	0	0	1
450	0.168585	0.230883	0.18629	38.7708	16.0226	0.078	0	1.184	13.04	12.1924	48.5417	8.57834	11.8485	24.1375	2.03718	28.8471	0.935	0.715656	35.986	2.18395	1.0447	1.13925	-19.4868	4.66	75.2286	0	0	0	1
454	0.169904	0.200403	0.188084	39.5232	16.1734	0.057	0.008	0.96	13.4487	10.49	51.5833	8.96642	11.5117	25.1793	2.18729	29.5694	0.78	0.721524	36.691	2.21156	1.06365	1.14791	-20.2068	4.756	75.2928	0	0	1	0
458	0.185691	0.185233	0.207733	40.3541	16.3273	0.07	0	1.11	12.375	9.9	44.0833	9.33272	14.3703	31.6547	2.20278	30.4917	0.8	0.728172	46.025	2.2498	1.08995	1.15985	-21.5748	5.399	67.2091	1	0	1	0
462	0.1897	0.175048	0.21284	41.2055	16.4763	0.064	0	0.832	12.8608	10.16	43.4167	9.70235	8.37733	33.0707	3.94764	31.2	0.79	0.734897	41.448	2.28509	1.1181	1.16698	-21.0008	5.288	65.0663	1	0	1	0
466	0.196422	0.144231	0.221582	42.0918	16.6041	0.077	0	0.9	11.6087	8.01	51.25	10.1566	14.2227	31.1443	2.18975	31.9977	0.69	0.741013	45.367	2.3253	1.14571	1.17959	-20.5728	5.149	70.2098	0	0	0	1
470	0.198469	0.16789	0.224	42.9878	16.7546	0.063	0.002	0.869	12.4789	8.86	55.4167	10.6531	13.9157	30.1123	2.16391	32.7763	0.71	0.747375	44.028	2.36475	1.17269	1.19206	-21.4138	4.795	76.6085	0	0	1	0
474	0.210075	0.166537	0.238908	43.9434	16.9137	0.099	0	0.939	12.9559	8.81	39.5	11.0306	17.376	54.031	3.10952	33.6737	0.68	0.753873	71.407	2.43298	1.22432	1.20866	-20.5968	5.478	63.2944	1	0	0	1
478	0.215385	0.163526	0.245829	44.9267	17.0745	0.076	0	0.946	13.5273	7.44	45.25	11.4756	22.2663	77.1787	3.46616	34.6039	0.55	0.759281	99.445	2.53077	1.30021	1.23056	-21.6288	5.708	71.5471	0	0	0	1
482	0.202859	0.196905	0.229355	45.8442	17.2552	0.078	0.001	0.896	12.9444	9.32	48.5833	11.9213	13.4017	51.0013	3.8056	35.4259	0.72	0.765887	64.403	2.58985	1.347	1.24285	-22.9298	4.953	74.7141	0	0	0	1
486	0.215219	0.142613	0.245816	46.8274	17.3954	0.044	0.007	0.529	13.1343	8.8	64.5	12.5555	9.77403	19.618	2.00715	35.946	0.67	0.772475	29.392	2.61875	1.36629	1.25246	-22.0528	4.427	81.7005	0	0	1	0
490	0.23391	0.126023	0.270698	47.9102	17.5318	0.076	0	0.625	13.27	6.3696	56.1667	13.1636	16.4318	39.8472	2.42501	36.6228	0.48	0.777672	56.279	2.67969	1.40944	1.27026	-21.3393	5.08	74.3969	0	0	0	1
494	0.242848	0.143967	0.282514	49.0403	17.6945	0.0805	0	0.6205	14.0826	7.04132	54.5	13.7795	16.7837	38.3328	2.28394	37.324	0.5	0.783322	55.1165	2.74198	1.45276	1.28922	-22.1825	4.76438	74.4084	0	0	0	1
498	0.247492	0.134523	0.288968	50.1961	17.85	0.062	0.0055	0.5865	14.0582	6.32621	61.1667	14.4865	14.1847	31.0153	2.18653	38.0019	0.45	0.788524	45.2	2.79422	1.48861	1.30562	-22.286	4.45237	79.139	0	0	1	0
502	0.271677	0.105331	0.323842	51.4915	17.9865	0.0795	0.0015	0.719	15.5141	4.88695	62.8333	15.3005	8.784	37.9105	4.31586	38.9333	0.315	0.792604	46.6945	2.85471	1.53771	1.317	-21.873	5.34738	78.0359	0	0	0	1
506	0.325189	0.0661146	0.402433	53.1012	18.0929	0.116	0	0.5975	14.4288	2.59718	68.25	16.3991	13.3241	28.2579	2.12081	39.8951	0.18	0.795502	41.582	2.92165	1.5832	1.33844	-20.9175	6.39488	79.0197	0	0	0	1
510	0.324319	0.0715292	0.401386	54.7068	18.2077	0.1245	0	0.7205	16.6269	3.40852	70.3125	17.528	13.4332	29.4558	2.19276	41.0519	0.205	0.798793	42.889	2.99051	1.63049	1.36001	-20.3562	5.53738	81.7543	0	0	0	1
514	0.345119	0.070632	0.433277	56.4399	18.3302	0.096	0	0.696	15.8947	3.02	75.6667	18.8394	15.3	19.418	1.26915	42.2581	0.19	0.802086	34.718	3.05068	1.66415	1.38653	-20.4132	5.21775	86.2017	0	0	0	1
518	0.361037	0.0695915	0.458699	58.2747	18.4578	0.077	0	0.704	15.2778	2.75	77.1667	20.2552	11.9854	24.4846	2.04286	43.5498	0.18	0.805389	36.47	3.11759	1.70907	1.40852	-20.4632	5.05275	87.7728	0	0	0	1
522	0.361624	0.0710059	0.459602	60.1131	18.5884	0.079	0	0.649	16	2.88	78.5833	21.6999	13.134	20.873	1.58923	44.743	0.18	0.808698	34.007	3.18011	1.74745	1.43266	-20.4612	5.06775	89.0846	0	0	0	1
526	0.351915	0.0777977	0.443828	61.8884	18.7265	0.072	0	0.673	15.2105	2.89	78.4167	23.0921	11.697	23.761	2.03137	45.9377	0.19	0.812071	35.458	3.24306	1.78963	1.45343	-19.5592	5.07875	89.7422	0	0	0	0
530	0.354709	0.0806962	0.448193	63.6812	18.8712	0.059	0	0.598	17.4444	3.14	77.1667	24.4755	11.1859	22.5471	2.01568	47.0098	0.18	0.815298	33.733	3.30353	1.83005	1.47348	-19.3912	4.95375	88.6096	0	0	1	0
534	0.358473	0.0694639	0.454572	65.4995	18.9975	0.05	0	0.593	17	2.55	77.5833	25.8862	10.6017	24.0413	2.26769	48.0881	0.15	0.818025	34.643	3.36653	1.87376	1.49276	-20.8232	5.17375	87.994	0	0	1	0
538	0.376383	0.0764936	0.483513	67.4335	19.1454	0.078	0	0.632	19.5	3.51	77.5833	27.3867	16.3193	39.3457	2.41098	49.3104	0.18	0.821506	55.665	3.47418	1.94986	1.52432	-20.0272	5.46775	90.7992	0	0	0	1
542	0.42192	0.057971	0.562227	69.6824	19.2758	0.103	0	0.54	20.6	2.06	78.8333	29.1596	16.7423	40.3597	2.41064	50.5248	0.1	0.823755	57.102	3.6026	2.04063	1.56198	-20.2452	5.39675	90.3406	0	0	0	1
546	0.392472	0.0643225	0.510873	71.7259	19.4072	0.11	0	0.535	18.8333	2.26	77.1667	30.7364	17.5999	45.4731	2.58372	51.6181	0.12	0.826208	63.073	3.73149	2.13355	1.59794	-20.6722	5.30975	89.9062	0	0	0	1
550	0.419799	0.0572646	0.558499	73.9599	19.5352	0.113	0	0.634	19.5	1.95	78.0417	32.4799	15.0663	34.1927	2.26948	53.0344	0.1	0.828442	49.259	3.84154	2.20994	1.6316	-21.1292	5.45	88.694	0	0	0	1
554	0.472887	0.0486111	0.657118	76.5884	19.6629	0.137	0	0.519	19.2857	1.35	78.8333	34.552	13.084	25.518	1.95032	54.3986	0.07	0.830281	38.602	3.943	2.27701	1.66599	-22.3802	5.90575	87.5546	0	0	0	1
558	0.464356	0.0533076	0.640473	79.1503	19.7995	0.151	0	0.524	22.7143	1.59	79	36.5759	15.1941	34.6829	2.28266	55.741	0.07	0.832075	49.877	4.07078	2.36586	1.70492	-22.4942	5.72975	89.3185	0	0	0	1
562	0.470197	0.063162	0.65101	81.7543	19.964	0.172	0	0.575	22.7	2.27	78.6667	38.6244	16.6773	33.5947	2.01439	57.2384	0.1	0.834679	50.272	4.20169	2.45335	1.74834	-22.6692	5.86575	90.0101	0	0	0	1
566	0.468656	0.0681004	0.647746	84.3453	20.1404	0.147	0	0.624	20.6667	2.48	74.0833	40.5439	17.3646	44.2774	2.54986	58.8551	0.12	0.837788	61.642	4.3614	2.56807	1.79334	-22.2642	5.50975	87.0576	0	0	0	1
570	0.462223	0.0589279	0.63608	86.8896	20.2904	0.089	0	0.538	30.125	2.41	82.3333	42.6387	15.5028	35.8992	2.31567	60.224	0.08	0.839823	51.402	4.49219	2.65941	1.83278	-23.1302	5.95275	93.3663	0	0	0	1
574	0.457335	0.0502613	0.627372	89.3991	20.4165	0.055	0	0.638	39.3333	2.36	85	44.7718	15.6582	18.3008	1.16877	61.825	0.06	0.841329	33.959	4.57741	2.70533	1.87207	-23.9702	6.29475	93.422	0	0	1	0
578	0.464681	0.0456053	0.641564	91.9654	20.5335	0.072	0	0.505	24	2.16	86.0833	46.9809	8.90099	18.091	2.03247	63.121	0.09	0.843639	26.992	4.64667	2.75176	1.89492	-24.2872	6.47375	93.3431	0	0	0	0
582	0.48091	0.0450975	0.67295	94.6572	20.6549	0.063	0	0.561	30.1429	2.11	84.4167	49.2532	6.4	20.162	3.15031	64.6311	0.07	0.845523	26.562	4.71817	2.80603	1.91214	-24.0062	6.61675	91.5826	0	0	1	0
586	0.470008	0.0649699	0.650531	97.2593	20.824	0.135	0	0.942	20.3333	3.66	80	51.3349	11.646	23.636	2.02954	67.0823	0.18	0.850207	35.282	4.80998	2.86753	1.94245	-24.0272	6.57275	90.0252	0	0	0	1
590	0.49487	0.0670281	0.698997	100.055	21.0114	0.179	0	1.053	18.66	3.732	79.5417	53.5589	5.2	30.2745	5.82202	70.0265	0.2	0.855799	35.4745	4.90917	2.95218	1.95699	-22.5107	6.68	89.7919	0	1	0	1
Average	0.141937	0.415779	0.169182			0.0725541	0.0204986	0.674797	12.8685	21.2652	25.9803		37.3387	26.162	2.1802		1.89409		63.5008				-18.3915	2.47606	73.9082	42	5	85	59
Minimum	0.0140517	0.0450975	0.014147			0	0	0.216	8.57487	1.35	0		0.911333	5.5515	0.0578222		0.06		11.19				-24.2872	-1.5185	22.2228
Maximum	0.49487	0.737954	0.698997			0.423	0.311	1.534	39.3333	38.09	86.0833		147.3	77.1787	21.7381		3.84		178.378				-13.2742	6.68	93.422
Max Depth (cm)	Fraction Dry	Organic Fraction	Bulk Density (g/cc)			H20-P (mg/g)	HE-P (mg/g)	TP (mg/g)	TOC:TN (mass)	TOC (%)	CaCO3 (%)		Diatom Bsi (mg/g)	Sponge Bsi (mg/g)	Sponge/Diatom		TN (%)		Total Bsi (mg/g)				dC13	dN15	Sediment Explained (%)
						0.0497984	0.0453627	0.291225
						0.000672951								514-590	2.31034
														0-140	0.218708

## Sheet: Summary Graphs CONC
Organic Matter (%)	Max Depth (cm)												H20-P (mg/g)	Max Depth (cm)											HE-P (mg/g)	Max Depth (cm)											TP (mg/g)	Max Depth (cm)											TN (%)
64.2336	4										64.2336		0.034	4											0.183	4											1.216	4											3.6
64.8094	8										64.8094		0.029	8											0.184	8											1.368	8											3.74
65.4348	12										65.4348		0.057	12											0.287	12											1.534	12											3.84
63.0588	16										63.0588		0.078	16											0.311	16											1.415	16											3.72
59.673	20										59.673		0.097	20											0.171	20											1.077	20											3.25
52.8505	24										52.8505		0.1	24											0.073	24											0.926	24											3.13
52.5965	28										52.5965		0.094	28											0.016	28											0.644	28											2.93
54.6575	32										54.6575		0.083	32											0.034	32											0.643	32											3.01
56.4477	36										56.4477		0.075	36											0.032	36											0.579	36											3.16
57.8635	40										57.8635		0.062	40											0.0583	40											0.51	40											3.16
58.1098	44										58.1098		0.06	44											0.052	44											0.456	44											3.16
54.8088	48										54.8088		0.058	48											0.042	48											0.397	48											2.92
53.6165	52										53.6165		0.035	52											0.078	52											0.365	52											2.76
57.6355	56										57.6355		0.041	56											0.065	56											0.344	56											3.17
54.9116	60										54.9116		0.047	60											0.063	60											0.379	60											2.74
57.775	64										57.775		0.043	64											0.064	64											0.359	64											3.16
60.7497	68										60.7497		0.046	68											0.064	68											0.394	68											3.32
60.9293	72										60.9293		0.046	72											0.06	72											0.409	72											3.31
60.0604	76										60.0604		0.057	76											0.05	76											0.357	76											3.28
60.3333	80										60.3333		0.036	80											0.062	80											0.32	80											3.11
61.9577	84										61.9577		0.04	84											0.053	84											0.309	84											3.28
61.3507	88										61.3507		0.05	88											0.051	88											0.304	88											3.39
61.3462	92										61.3462		0.038	92											0.058	92											0.332	92											3.36
59.7208	96										59.7208		0.052	96											0.043	96											0.317	96											3.04
58.5386	100										58.5386		0.053	100											0.033	100											0.33	100											3.23
59.4319	104										59.4319		0.0385	104											0.032	104											0.323	104											3.205
56.5457	108										56.5457		0.038	108											0.042	108											0.305	108											3.05
54.5212	112										54.5212		0.0265	112											0.0225	112											0.328	112											2.73
55.0868	116										55.0868		0.027	116											0.0205	116											0.291	116											2.465
59.0459	120										59.0459		0.0265	120											0.0425	120											0.312	120											3.1475
58.9888	124										58.9888		0	124											0.025	124											0.283	124											3.11
57.9399	128										57.9399		0.015	128											0.028	128											0.275	128											2.87
36.031	132										36.031		0.007	132											0.018	132											0.236	132											1.93
41.6	136										41.6		0.012	136											0.017	136											0.231	136											2.35
50.3928	140										50.3928		0.026	140											0.015	140											0.342	140											2.31
57.6355	144										57.6355		0.107	144											0	144											0.461	144											2.83
53.3052	148										53.3052		0.04	148											0.014	148											0.398	148											2.65
55.5118	152										55.5118		0.013	152											0.008	152											0.307	152											2.37
56.4225	156										56.4225		0.018	156											0	156											0.295	156											2.42
61.1482	160										61.1482		0.039	160											0	160											0.316	160											2.74
60.5889	164										60.5889		0.055	164											0.028	164											0.32	164											2.65
55.814	168										55.814		0.069	168											0	168											0.308	168											2.65
63.6605	172										63.6605		0.123	172											0.015	172											0.436	172											2.81
65.6463	176										65.6463		0.048	176											0.08	176											0.363	176											2.96
67.0068	180										67.0068		0.066	180											0.02	180											0.378	180											3.09
64.7284	184										64.7284		0.049	184											0.0095	184											0.339	184											2.945
58.8297	188										58.8297		0.0865	188											0.038	188											0.349	188											2.395
60.5307	192										60.5307		0.04	192											0.026	192											0.4685	192											2.325
57.1319	196										57.1319		0.045	196											0.0075	196											0.4875	196											2.325
53.4733	200										53.4733		0.0445	200											0.012	200											0.454	200											2.095
55.2538	204										55.2538		0.033	204											0.012	204											0.272	204											1.69
38.79	208										38.79		0.038	208											0.015	208											0.216	208											1.78
42.8107	212										42.8107		0.158	212											0.003	212											0.61	212											1.81
45.2696	216										45.2696		0.044	216											0.081	216											0.42	216											1.5
64.7297	220										64.7297		0.073	220											0.032	220											0.599	220											2.5
61.9261	224										61.9261		0.076	224											0.026	224											0.699	224											2.43
57.4603	228										57.4603		0.122	228											0	228											0.538	228											2.71
44.4444	232										44.4444		0.083	232											0	232											0.577	232											1.37
42.8426	236										42.8426		0.423	236											0	236											1.175	236											1.65
68.0272	240										68.0272		0.157	240											0	240											0.677	240											2.91
53.4247	244										53.4247		0.084	244											0	244											0.814	244											1.47
67.552	248										67.552		0.135	248											0	248											0.733	248											2.82
69.4635	252										69.4635		0.121	252											0	252											0.722	252											2.97
67.3826	256										67.3826		0.152	256											0	256											0.756	256											2.89
70.1796	260										70.1796		0.089	260											0	260											0.607	260											3.03
73.7954	264										73.7954		0.0705	264											0.0035	264											0.667	264											2.815
67.5563	268										67.5563		0.1075	268											0.017	268											0.673	268											2.73
66.8999	272										66.8999		0.072	272											0.007	272											0.6695	272											3.09
61.9578	276										61.9578		0.0585	276											0.0045	276											0.6305	276											2.75
62.2154	280										62.2154		0.06	280											0.019	280											0.6685	280											2.7575
59.466	284										59.466		0.02	284											0.007	284											0.64	284											2.59
57.9387	288										57.9387		0.018	288											0.001	288											0.655	288											2.44
59.7765	292										59.7765		0.036	292											0	292											0.666	292											2.56
65.9574	296										65.9574		0.071	296											0	296											0.741	296											2.82
66.4495	300										66.4495		0.065	300											0.002	300											0.745	300											2.835
64.4947	304										64.4947		0.051	304											0	304											0.74	304											2.77
61.8926	308										61.8926		0.034	308											0.004	308											0.763	308											2.66
64.5833	312										64.5833		0.038	312											0	312											1.001	312											2.79
69.6875	316										69.6875		0.061	316											0.03	316											0.831	316											3.04
65.5877	320										65.5877		0.059	320											0.02	320											0.74	320											2.79
67.7019	324										67.7019		0.098	324											0.006	324											0.759	324											2.86
66.1389	328										66.1389		0.06	328											0.008	328											0.823	328											2.83
66.7683	332										66.7683		0.084	332											0	332											0.825	332											2.83
68.75	336										68.75		0.112	336											0	336											0.973	336											2.88
71.1929	340										71.1929		0.213	340											0	340											0.894	340											3.03
67.4157	344										67.4157		0.1	344											0	344											0.81	344											2.99
67.9727	348										67.9727		0.181	348											0	348											0.893	348											2.84
71.6981	350										71.6981		0.235	350											0	350											0.722	350											3.12
10.8538	354										10.8538		0.01	354											0	354											0.443	354											0.2
21.7245	358										21.7245		0.031	358											0	358											0.716	358											0.84
24.2872	362										24.2872		0.029	362											0	362											0.76	362											0.9
22.0318	366										22.0318		0.034	366											0	366											0.817	366											0.97
20.3414	370										20.3414		0.041	370											0	370											0.814	370											0.97
19.4529	374										19.4529		0.038	374											0	374											0.83	374											0.9
20.3911	378										20.3911		0.038	378											0	378											0.854	378											1.02
23.6631	382										23.6631		0.043	382											0	382											0.952	382											1.05
20.1509	386										20.1509		0.038	386											0	386											0.965	386											0.87
21.9697	390										21.9697		0.047	390											0	390											0.931	390											1.11
24.3045	394										24.3045		0.044	394											0	394											0.896	394											1.06
16.1702	398										16.1702		0.041	398											0	398											0.769	398											0.87
19.7838	402										19.7838		0.038	402											0	402											0.889	402											0.92
25.4027	406										25.4027		0.048	406											0	406											1.167	406											1.2
21.1699	410										21.1699		0.065	410											0.003	410											0.951	410											0.92
22.0867	414										22.0867		0.0765	414											0	414											0.8915	414											0.935
22.3479	418										22.3479		0.0785	418											0	418											0.926	418											0.965
22.564	422										22.564		0.0615	422											0	422											0.9645	422											0.94
23.9795	426										23.9795		0.065	426											0	426											1.1775	426											1.02
24.3529	430										24.3529		0.076	430											0	430											1.159	430											1
25.4709	434										25.4709		0.101	434											0	434											1.341	434											1.09
22.9779	438										22.9779		0.096	438											0	438											1.37	438											0.95
25.0899	442										25.0899		0.076	442											0	442											1.389	442											1.01
24.908	446										24.908		0.078	446											0	446											1.296	446											1.01
23.0883	450										23.0883		0.078	450											0	450											1.184	450											0.935
20.0403	454										20.0403		0.057	454											0.008	454											0.96	454											0.78
18.5233	458										18.5233		0.07	458											0	458											1.11	458											0.8
17.5048	462										17.5048		0.064	462											0	462											0.832	462											0.79
14.4231	466										14.4231		0.077	466											0	466											0.9	466											0.69
16.789	470										16.789		0.063	470											0.002	470											0.869	470											0.71
16.6537	474										16.6537		0.099	474											0	474											0.939	474											0.68
16.3526	478										16.3526		0.076	478											0	478											0.946	478											0.55
19.6905	482										19.6905		0.078	482											0.001	482											0.896	482											0.72
14.2613	486										14.2613		0.044	486											0.007	486											0.529	486											0.67
12.6023	490										12.6023		0.076	490											0	490											0.625	490											0.48
14.3967	494										14.3967		0.0805	494											0	494											0.6205	494											0.5
13.4523	498										13.4523		0.062	498											0.0055	498											0.5865	498											0.45
10.5331	502										10.5331		0.0795	502											0.0015	502											0.719	502											0.315
6.61146	506										6.61146		0.116	506											0	506											0.5975	506											0.18
7.15292	510										7.15292		0.1245	510											0	510											0.7205	510											0.205
7.0632	514										7.0632		0.096	514											0	514											0.696	514											0.19
6.95915	518										6.95915		0.077	518											0	518											0.704	518											0.18
7.10059	522										7.10059		0.079	522											0	522											0.649	522											0.18
7.77977	526										7.77977		0.072	526											0	526											0.673	526											0.19
8.06962	530										8.06962		0.059	530											0	530											0.598	530											0.18
6.94639	534										6.94639		0.05	534											0	534											0.593	534											0.15
7.64936	538										7.64936		0.078	538											0	538											0.632	538											0.18
5.7971	542										5.7971		0.103	542											0	542											0.54	542											0.1
6.43225	546										6.43225		0.11	546											0	546											0.535	546											0.12
5.72646	550										5.72646		0.113	550											0	550											0.634	550											0.1
4.86111	554										4.86111		0.137	554											0	554											0.519	554											0.07
5.33076	558										5.33076		0.151	558											0	558											0.524	558											0.07
6.3162	562										6.3162		0.172	562											0	562											0.575	562											0.1
6.81004	566										6.81004		0.147	566											0	566											0.624	566											0.12
5.89279	570										5.89279		0.089	570											0	570											0.538	570											0.08
5.02613	574										5.02613		0.055	574											0	574											0.638	574											0.06
4.56053	578										4.56053		0.072	578											0	578											0.505	578											0.09
4.50975	582										4.50975		0.063	582											0	582											0.561	582											0.07
6.49699	586										6.49699		0.135	586											0	586											0.942	586											0.18
6.70281	590										6.70281		0.179	590											0	590											1.053	590											0.2
[truncated: 11 more columns]

## Sheet: MSR Graphs
MSR Plots
Bulk	Max Depth (cm)											OM	Max Depth (cm)											CaCO3	Max Depth (cm)											Sponge	Max Depth (cm)											Diatom	Max Depth (cm)
38.0391	4											24.4339	4											3.13822	4											0.302417	4											3.68713	4
29.0804	8											18.8468	8											1.76906	8											0.16144	8											2.792	8
22.5923	12											14.7832	12											0.395365	12											0.235027	12											2.23395	12
16.3544	16											10.3129	16											0.136287	16											0.245044	16											1.63969	16
18.3116	20											10.9271	20											0.0762984	20											0.306414	20											2.15293	20
15.4918	24											8.18751	24											0.0387296	24											0.217141	24											1.63001	24
14.684	28											7.72325	28											0.0244733	28											0.31804	28											1.84968	28
14.2472	32											7.78718	32											0.189963	32											0.227319	32											1.90685	32
13.412	36											7.57077	36											0.0223533	36											0.246745	36											1.86119	36
8.67578	40											5.02011	40											0.0144596	40											0.302062	40											1.1075	40
7.51684	44											4.36802	44											0.00626403	44											0.147217	44											1.0451	44
1.8	48											1.03877	48											0.00243843	48											0.0438917	48											0.24872	48
1.8	52											1.03877	52											0.00243843	52											0.0438917	52											0.24872	52
1.8	56											1.03877	56											0.00243843	56											0.0438917	56											0.24872	56
1.8	60											1.03877	60											0.00243843	60											0.0438917	60											0.24872	60
1.8	64											1.03877	64											0.00243843	64											0.0438917	64											0.24872	64
1.8	68											1.03877	68											0.00243843	68											0.0438917	68											0.24872	68
1.8	72											1.03877	72											0.00243843	72											0.0438917	72											0.24872	72
1.8	76											1.03877	76											0.00243843	76											0.0438917	76											0.24872	76
2.17	80											1.17322	80											0.00243843	80											0.0742386	80											0.252538	80
2.17	84											1.17322	84											0.00243843	84											0.0742386	84											0.252538	84
2.17	88											1.17322	88											0.00243843	88											0.0742386	88											0.252538	88
2.17	92											1.17322	92											0.00243843	92											0.0742386	92											0.252538	92
2.17	96											1.17322	96											0.00243843	96											0.0742386	96											0.252538	96
2.17	100											1.17322	100											0.00243843	100											0.0742386	100											0.252538	100
2.17	104											1.17322	104											0.00243843	104											0.0742386	104											0.252538	104
2.17	108											1.17322	108											0.00243843	108											0.0742386	108											0.252538	108
2.17	112											1.17322	112											0.00243843	112											0.0742386	112											0.252538	112
2.17	116											1.17322	116											0.00243843	116											0.0742386	116											0.252538	116
2.17	120											1.17322	120											0.00243843	120											0.0742386	120											0.252538	120
2.17	124											1.17322	124											0.00243843	124											0.0742386	124											0.252538	124
2.17	128											1.17322	128											0.00243843	128											0.0742386	128											0.252538	128
2.17	132											1.17322	132											0.00243843	132											0.0742386	132											0.252538	132
2.17	136											1.17322	136											0.00243843	136											0.0742386	136											0.252538	136
2.17	140											1.17322	140											0.00243843	140											0.0742386	140											0.252538	140
2.1	144											1.24159	144											0.00243843	144											0.0522351	144											0.0291311	144
2.1	148											1.24159	148											0.00243843	148											0.0522351	148											0.0291311	148
2.1	152											1.24159	152											0.00243843	152											0.0522351	152											0.0291311	152
2.1	156											1.24159	156											0.00243843	156											0.0522351	156											0.0291311	156
2.1	160											1.24159	160											0.00243843	160											0.0522351	160											0.0291311	160
2.1	164											1.24159	164											0.00243843	164											0.0522351	164											0.0291311	164
2.1	168											1.24159	168											0.00243843	168											0.0522351	168											0.0291311	168
2.1	172											1.24159	172											0.00243843	172											0.0522351	172											0.0291311	172
2.1	176											1.24159	176											0.00243843	176											0.0522351	176											0.0291311	176
2.1	180											1.24159	180											0.00243843	180											0.0522351	180											0.0291311	180
2.1	184											1.24159	184											0.00243843	184											0.0522351	184											0.0291311	184
2.1	188											1.24159	188											0.00243843	188											0.0522351	188											0.0291311	188
2.1	192											1.24159	192											0.00243843	192											0.0522351	192											0.0291311	192
2.1	196											1.24159	196											0.00243843	196											0.0522351	196											0.0291311	196
2.1	200											1.24159	200											0.00243843	200											0.0522351	200											0.0291311	200
5.28	204											2.89889	204											0.406279	204											0.0891043	204											0.0327793	204
5.28	208											2.89889	208											0.406279	208											0.0891043	208											0.0327793	208
5.28	212											2.89889	212											0.406279	212											0.0891043	212											0.0327793	212
5.28	216											2.89889	216											0.406279	216											0.0891043	216											0.0327793	216
5.28	220											2.89889	220											0.406279	220											0.0891043	220											0.0327793	220
5.28	224											2.89889	224											0.406279	224											0.0891043	224											0.0327793	224
5.28	228											2.89889	228											0.406279	228											0.0891043	228											0.0327793	228
5.28	232											2.89889	232											0.406279	232											0.0891043	232											0.0327793	232
5.28	236											2.89889	236											0.406279	236											0.0891043	236											0.0327793	236
5.28	240											2.89889	240											0.406279	240											0.0891043	240											0.0327793	240
5.28	244											2.89889	244											0.406279	244											0.0891043	244											0.0327793	244
5.28	248											2.89889	248											0.406279	248											0.0891043	248											0.0327793	248
5.28	252											2.89889	252											0.406279	252											0.0891043	252											0.0327793	252
5.28	256											2.89889	256											0.406279	256											0.0891043	256											0.0327793	256
5.28	260											2.89889	260											0.406279	260											0.0891043	260											0.0327793	260
5.28	264											2.89889	264											0.406279	264											0.0891043	264											0.0327793	264
5.28	268											2.89889	268											0.406279	268											0.0891043	268											0.0327793	268
5.28	272											2.89889	272											0.406279	272											0.0891043	272											0.0327793	272
5.28	276											2.89889	276											0.406279	276											0.0891043	276											0.0327793	276
5.28	280											2.89889	280											0.406279	280											0.0891043	280											0.0327793	280
5.28	284											2.89889	284											0.406279	284											0.0891043	284											0.0327793	284
5.28	288											2.89889	288											0.406279	288											0.0891043	288											0.0327793	288
5.28	292											2.89889	292											0.406279	292											0.0891043	292											0.0327793	292
5.28	296											2.89889	296											0.406279	296											0.0891043	296											0.0327793	296
5.28	300											2.89889	300											0.406279	300											0.0891043	300											0.0327793	300
5.28	304											2.89889	304											0.406279	304											0.0891043	304											0.0327793	304
5.28	308											2.89889	308											0.406279	308											0.0891043	308											0.0327793	308
5.28	312											2.89889	312											0.406279	312											0.0891043	312											0.0327793	312
5.28	316											2.89889	316											0.406279	316											0.0891043	316											0.0327793	316
5.28	320											2.89889	320											0.406279	320											0.0891043	320											0.0327793	320
5.28	324											2.89889	324											0.406279	324											0.0891043	324											0.0327793	324
5.28	328											2.89889	328											0.406279	328											0.0891043	328											0.0327793	328
5.28	332											2.89889	332											0.406279	332											0.0891043	332											0.0327793	332
5.28	336											2.89889	336											0.406279	336											0.0891043	336											0.0327793	336
5.28	340											2.89889	340											0.406279	340											0.0891043	340											0.0327793	340
5.28	344											2.89889	344											0.406279	344											0.0891043	344											0.0327793	344
5.28	348											2.89889	348											0.406279	348											0.0891043	348											0.0327793	348
5.28	350											2.89889	350											0.406279	350											0.0891043	350											0.0327793	350
5.28	354											2.89889	354											0.406279	354											0.0891043	354											0.0327793	354
4.59	358											0.983857	358											2.44664	358											0.115695	358											0.0502242	358
4.59	362											0.983857	362											2.44664	362											0.115695	362											0.0502242	362
4.59	366											0.983857	366											2.44664	366											0.115695	366											0.0502242	366
4.59	370											0.983857	370											2.44664	370											0.115695	370											0.0502242	370
4.59	374											0.983857	374											2.44664	374											0.115695	374											0.0502242	374
4.59	378											0.983857	378											2.44664	378											0.115695	378											0.0502242	378
4.59	382											0.983857	382											2.44664	382											0.115695	382											0.0502242	382
4.59	386											0.983857	386											2.44664	386											0.115695	386											0.0502242	386
17.25	390											3.20205	390											8.34266	390											0.653242	390											0.25529	390
17.25	394											3.20205	394											8.34266	394											0.653242	394											0.25529	394
17.25	398											3.20205	398											8.34266	398											0.653242	398											0.25529	398
17.25	402											3.20205	402											8.34266	402											0.653242	402											0.25529	402
17.25	406											3.20205	406											8.34266	406											0.653242	406											0.25529	406
17.25	410											3.20205	410											8.34266	410											0.653242	410											0.25529	410
17.25	414											3.20205	414											8.34266	414											0.653242	414											0.25529	414
17.25	418											3.20205	418											8.34266	418											0.653242	418											0.25529	418
17.25	422											3.20205	422											8.34266	422											0.653242	422											0.25529	422
17.25	426											3.20205	426											8.34266	426											0.653242	426											0.25529	426
17.25	430											3.20205	430											8.34266	430											0.653242	430											0.25529	430
17.25	434											3.20205	434											8.34266	434											0.653242	434											0.25529	434
17.25	438											3.20205	438											8.34266	438											0.653242	438											0.25529	438
17.25	442											3.20205	442											8.34266	442											0.653242	442											0.25529	442
17.25	446											3.20205	446											8.34266	446											0.653242	446											0.25529	446
17.25	450											3.20205	450											8.34266	450											0.653242	450											0.25529	450
17.25	454											3.20205	454											8.34266	454											0.653242	454											0.25529	454
17.25	458											3.20205	458											8.34266	458											0.653242	458											0.25529	458
17.25	462											3.20205	462											8.34266	462											0.653242	462											0.25529	462
17.25	466											3.20205	466											8.34266	466											0.653242	466											0.25529	466
17.25	470											3.20205	470											8.34266	470											0.653242	470											0.25529	470
17.25	474											3.20205	474											8.34266	474											0.653242	474											0.25529	474
17.25	478											3.20205	478											8.34266	478											0.653242	478											0.25529	478
17.25	482											3.20205	482											8.34266	482											0.653242	482											0.25529	482
17.25	486											3.20205	486											8.34266	486											0.653242	486											0.25529	486
17.25	490											3.20205	490											8.34266	490											0.653242	490											0.25529	490
17.25	494											3.20205	494											8.34266	494											0.653242	494											0.25529	494
17.25	498											3.20205	498											8.34266	498											0.653242	498											0.25529	498
17.25	502											3.20205	502											8.34266	502											0.653242	502											0.25529	502
17.25	506											3.20205	506											8.34266	506											0.653242	506											0.25529	506
35.8	510											2.23957	510											28.1269	510											1.06921	510											0.506655	510
35.8	514											2.23957	514											28.1269	514											1.06921	514											0.506655	514
35.8	518											2.23957	518											28.1269	518											1.06921	518											0.506655	518
35.8	522											2.23957	522											28.1269	522											1.06921	522											0.506655	522
35.8	526											2.23957	526											28.1269	526											1.06921	526											0.506655	526
35.8	530											2.23957	530											28.1269	530											1.06921	530											0.506655	530
35.8	534											2.23957	534											28.1269	534											1.06921	534											0.506655	534
35.8	538											2.23957	538											28.1269	538											1.06921	538											0.506655	538
35.8	542											2.23957	542											28.1269	542											1.06921	542											0.506655	542
35.8	546											2.23957	546											28.1269	546											1.06921	546											0.506655	546
35.8	550											2.23957	550											28.1269	550											1.06921	550											0.506655	550
35.8	554											2.23957	554											28.1269	554											1.06921	554											0.506655	554
35.8	558											2.23957	558											28.1269	558											1.06921	558											0.506655	558
35.8	562											2.23957	562											28.1269	562											1.06921	562											0.506655	562
35.8	566											2.23957	566											28.1269	566											1.06921	566											0.506655	566
35.8	570											2.23957	570											28.1269	570											1.06921	570											0.506655	570
35.8	574											2.23957	574											28.1269	574											1.06921	574											0.506655	574
35.8	578											2.23957	578											28.1269	578											1.06921	578											0.506655	578
23.77	582											1.43269	582											19.2628	582											0.616322	582											0.263498	582
23.77	586											1.43269	586											19.2628	586											0.616322	586											0.263498	586
23.77	590											1.43269	590											19.2628	590											0.616322	590											0.263498	590
