# Supplementary material for: Sediment biomarkers elucidate the Holocene ontogeny of a shallow lake
Source: PLoS One. 2018 Jan 11;13(1):e0191073. doi: 10.1371/journal.pone.0191073 (PMC5764349; doi:10.1371/journal.pone.0191073)
Supplement: S2 Table — (XLSX) [file pone.0191073.s002.xlsx]

## Sheet: Sheet1
CaCO3 (%)	OM %	TOC %	TOC mg/g	Diatom BioSi	Sponge BioSi	TOC:TN	𝛅13C-TOC	𝛅15N	H20-P (mg/g)	TP (mg/g)	P (mg/g)	TOC:P	TOC:P atomic	Max Depth (cm)	Zone		SAMPLE	𝛅13C-TOC	C17 d13C	DEPTH (cm)		SAMPLE	𝛅13C-TOC	C23 d13C	DEPTH (cm)		SAMPLE	𝛅13C-TOC	C27 d13C	DEPTH (cm)		SAMPLE	𝛅13C-TOC	C29 d13C	DEPTH (cm)		1-4 7-methylheptadecane d13C				Diploptene d13C						SAMPLE	𝛅13C-TOC	C17 ug/gOC
8.25	64.2336	31.26	312.6	96.9302	7.95017	8.68333	-22.1768	1.0505	0.034	1.216	1.182	264.467	683.206	4	1		1	-22.1768	-29.8496	4		1	-22.1768	-26.295	4		1	-22.1768	-26.1115	4		1	-22.1768	-29.32	4		SAMPLE	7methylHD d13C	DEPTH (cm)		SAMPLE	Diploptene d13C	DEPTH (cm)				1	-22.1768	482.568
6.08333	64.8094	32.07	320.7	96.0098	5.5515	8.57487	-22.3558	0.7235	0.029	1.368	1.339	239.507	618.727	8	1		1.5	-22.2638	-29.3236	14		1.5	-22.2638	-24.899	14		1.5	-22.2638	-25.7375	14		1.5	-22.2638	-29.41	14		1	-21.3477	4		1	-36.3273	4				1.5	-22.2638	306.07
1.75	65.4348	33.49	334.9	98.8813	10.403	8.72135	-22.2638	0.4195	0.057	1.534	1.477	226.743	585.754	12	1		2	-21.6298	-27.7567	36		2	-21.6298	-24.37	36		2	-21.6298	-24.56	36		2	-21.6298	-27.186	36		1.5	-21.1263	14		1.5	-36.5639	14				2	-21.6298	59.323
0.833333	63.0588	33.17	331.7	100.259	14.9833	8.91667	-22.1698	0.4385	0.078	1.415	1.337	248.093	640.906	16	1		3	-21.5173	-28.31	44		3	-21.5173	-24.74	44		3	-21.5173	-25.7268	44		3	-21.5173	-28.608	44		2	-20.9982	36		2	-35.3303	36				3	-21.5173	8.73072
0.416667	59.673	29.92	299.2	117.572	16.7333	9.20615	-22.1608	0.6335	0.097	1.077	0.98	305.306	788.707	20	1		3.5	-20.1245	-27.98	70		3.5	-20.1245	-24.82	70		3.5	-20.1245	-25.16	70		3.5	-20.1245	-28.22	70		3	-21.7256	44		3	-35.5563	44				3.5	-20.1245	9.222
0.25	52.8505	28.92	289.2	105.217	14.0165	9.23962	-22.2468	0.7415	0.1	0.926	0.826	350.121	904.479	24	1		4	-20.126	-27.2205	120		4	-20.126	-24.5975	120		4	-20.126	-23.6575	120		4	-20.126	-27.6057	120						3.5	-33.8772	70				4	-20.126	12.229
0.166667	52.5965	27.65	276.5	125.966	21.659	9.4	-22.12	0.56	0.094	0.644	0.55	502.727	1298.71	28	1		17b	-20.1195	-26.3736	134		17b	-20.1195	-24.0242	134		17b	-20.1195	-25.0441	134		17b	-20.1195	-27.6508	134						4	-30.3606	120				17	-20.1195	3.2771
1.33333	54.6575	28.294	282.94	133.84	15.9553	9.43686	-21.8068	0.5095	0.083	0.643	0.56	505.25	1305.23	32	1		5	-18.3717	-25.4228	150		5	-18.3717	-24.5835	150		5	-18.3717	-24.3825	150		5	-18.3717	-27.1187	150												5	-18.3717	3.51034
0.166667	56.4477	29.9706	299.706	138.77	18.3973	9.4	-21.6298	0.2325	0.075	0.579	0.504	594.655	1536.19	36	1		18b	-17.3907	-25.6314	177		18b	-17.3907	-22.4798	177		18b	-17.3907	-24.1141	177		18b	-17.3907	-27.2522	177												18	-17.3907	3.22892
0.166667	57.8635	30.48	304.8	127.654	34.8167	9.48438	-21.5173	0.18	0.062	0.51	0.448	680.357	1757.59	40	1		6	-15.96	-25.8561	206		6	-15.96	-22.13	206		6	-15.96	-25.2705	206		6	-15.96	-28.1603	206												6	-15.96	4.84586
0.0833333	58.1098	30.94	309.4	139.034	19.585	9.64557	-21.3355	0.0725	0.06	0.456	0.396	781.313	2018.39	44	1		19b	-15.4037	-23.5422	229		19b	-15.4037	-19.7323	229		19b	-15.4037	-23.4343	229		19b	-15.4037	-27.7586	229												19	-15.4037	2.48777
0.0833333	54.8088	28.67	286.7	141.84	18.3867	9.79114	-20.9995	-0.4565	0.058	0.397	0.339	845.723	2184.78	48	1		7	-13.4327	-22.5679	252		7	-13.4327	-19.98	252		7	-13.4327	-23.3096	252		7	-13.4327	-27.8267	252												7	-13.4327	4.80255
0.0833333	53.6165	27.21	272.1	128.257	30.41	9.81849	-20.6495	-0.4555	0.035	0.365	0.33	824.545	2130.08	52	1		20b	-13.9095	-22.89	269		20b	-13.9095	-20.2867	269		20b	-13.9095	-24.3118	269		20b	-13.9095	-27.435	269												20	-13.9095	4.96775
0.0833333	57.6355	30.96	309.6	147.3	20.2	9.8587	-20.1025	-1.0965	0.041	0.344	0.303	1021.78	2639.6	56	1		8	-13.7813	-22.9063	282		8	-13.7813	-20.982	282		8	-13.7813	-23.5096	282		8	-13.7813	-28.0733	282												8	-13.7813	4.11301
0.166667	54.9116	27.05	270.5	141.534	23.1848	9.76656	-20.0175	-1.4195	0.047	0.379	0.332	814.759	2104.79	60	1		21b	-13.6833	-23.4673	297		21b	-13.6833	-19.6428	297		21b	-13.6833	-23.4143	297		21b	-13.6833	-27.4395	297												21	-13.6833	17.5567
0.0833333	57.775	31.19	311.9	139.584	24.613	9.87226	-20.0585	-1.1435	0.043	0.359	0.316	987.025	2549.82	64	1		9	-13.7643	-22.4983	313		9	-13.7643	-18.66	313		9	-13.7643	-25.0288	313		9	-13.7643	-29.3253	313												9	-13.7643	15.66
0.0833333	60.7497	32.43	324.3	131.471	24.4517	9.87025	-20.0595	-1.2645	0.046	0.394	0.348	931.897	2407.4	68	1		22b	-13.9043	-22.6726	330		22b	-13.9043	-19.6368	330		22b	-13.9043	-23.1231	330		22b	-13.9043	-27.1293	330												22	-13.9043	16.3275
0.0833333	60.9293	32.23	322.3	136.455	26.6175	9.76807	-20.1245	-1.2425	0.046	0.409	0.363	887.879	2293.69	72	1		10	-14.1433	-23.6636	343		10	-14.1433	-23.6636	343		10	-14.1433	-24.6952	343		10	-14.1433	-28.9886	343												10	-14.1433	3.18667
0.125	60.0604	32.1	321	138.418	28.3475	9.73716	-20.0095	-1.5185	0.057	0.357	0.3	1070	2764.17	76	1		23b	-17.3288	-23.09	358		23b	-17.3288		358		23b	-17.3288	-24.5405	358		23b	-17.3288	-27.872	358												23	-17.3288	2.94831
0.166667	60.3333	30.46	304.6	130.364	26.425	9.78659	-19.9405	-1.175	0.036	0.32	0.284	1072.54	2770.72	80	1		11	-16.8653	-23.6712	362		11	-16.8653	-23.6712	362		11	-16.8653	-23.4	362		11	-16.8653	-23.0011	362												11	-16.8653	8.59958
0.0833333	61.9577	32.27	322.7	135.835	24.211	9.79421	-19.6405	-1.1055	0.04	0.309	0.269	1199.63	3099.04	84	1		24b	-17.7928	-22.33	382		24b	-17.7928	-23.099	382		24b	-17.7928	-19.9675	382		24b	-17.7928	-23.9587	382												24	-17.7928	14.66
0.0833333	61.3507	33.07	330.7	137.869	20.161	9.83841	-19.8165	-1.2115	0.05	0.304	0.254	1301.97	3363.42	88	1		12	-14.8338	-22.8571	404		12	-14.8338	-22.8571	404		12	-14.8338	-18.5668	404		12	-14.8338	-23.966	404												12	-14.8338	24.0876
0.0833333	61.3462	33.09	330.9	135.416	22.498	9.75516	-19.6905	-1.1825	0.038	0.332	0.294	1125.51	2907.57	92	1		25b	-17.3933		417		25b	-17.3933		417		25b	-17.3933	-20.5654	417		25b	-17.3933	-23.6705	417												25	-17.3933	2.36449
0.0833333	59.7208	30.3	303	123.138	28.7992	9.84821	-19.5545	-1.0665	0.052	0.317	0.265	1143.4	2953.77	96	1		13	-18.4128		430		13	-18.4128		430		13	-18.4128	-21.7047	430		13	-18.4128	-22.6553	430												13	-18.4128	0.524389
0.0833333	58.5386	32.04	320.4	125.733	32.5095	9.96711	-19.7025	-0.8335	0.053	0.33	0.277	1156.68	2988.09	100	1		26b	-21.0008		462		26b	-21.0008		462		26b	-21.0008	-24.1405	462		26b	-21.0008	-25.46	462												26	-21.0008	2.52671
0.0833333	59.4319	31.7194	317.194	124.086	24.1617	9.9195	-19.6835	-0.6995	0.0385	0.323	0.2845	1114.92	2880.21	104	1		14	-21.3393		490		14	-21.3393		490		14	-21.3393	-23.5281	490		14	-21.3393		490												14	-21.3393	0.811197
0.0833333	56.5457	30.3348	303.348	125.753	27.7998	9.97059	-19.7575	-0.6145	0.038	0.305	0.267	1136.13	2935.01	108	1		27b	-20.92		510		27b	-20.92		510		27b	-20.92	-23.9662	510		27b	-20.92	-24.6105	510												27	-20.92	8.61
0.0416667	54.5212	27.7924	277.924	113.07	34.5789	10.2568	-20.2855	-0.6445	0.0265	0.328	0.3015	921.805	2381.33	112	1		15	-19.3912		530		15	-19.3912		530		15	-19.3912		530		15	-19.3912		530												15	-19.3912	0.01
0	55.0868	25.1626	251.626	121.875	38.5556	10.203	-19.9215	-0.4365	0.027	0.291	0.264	953.128	2462.25	116	1		28b	-20.2452		550		28b	-20.2452		550		28b	-20.2452	-23.5332	550		28b	-20.2452	-24.4772	550												28	-20.2452	1.77023
0.0833333	59.0459	32.0788	320.788	126.763	45.1192	10.19	-20.306	-0.7	0.0265	0.312	0.2855	1123.6	2902.63	120	1		16	-22.26		570		16	-22.26		570		16	-22.26		570		16	-22.26		570												16	-22.26	0.01
0.0833333	58.9888	31.8	318	125.789	52.5892	10.2251	-20.3215	-0.6485	0	0.283	0.283	1123.67	2902.83	124	1
0.0833333	57.9399	29.73	297.3	120.111	46.814	10.3589	-20.2985	-0.5105	0.015	0.275	0.26	1143.46	2953.94	128	1
0	36.031	20.09	200.9	104.98	36.323	10.4093	-20.1195	-0.2725	0.007	0.236	0.229	877.293	2266.34	132	1
0	41.6	25.14	251.4	86.9157	35.4887	10.6979	-20.0855	-0.1845	0.012	0.231	0.219	1147.95	2965.53	136	1
0	50.3928	25.2945	252.945	51.9582	29.9165	10.95	-19.9607	0.64	0.026	0.342	0.316	800.459	2067.85	140	1
0	57.6355	32.67	326.7	11.957	17.3993	11.5442	-18.6007	1.9838	0.107	0.461	0.354	922.881	2384.11	144	1
0	53.3052	30.82	308.2	10.5327	21.3567	11.6302	-18.3717	2.0448	0.04	0.398	0.358	860.894	2223.98	148	1
0	55.5118	27.6	276	12.4632	17.6658	11.6456	-18.1727	2.0488	0.013	0.307	0.294	938.776	2425.17	152	1
0	56.4225	28.5	285	15.892	24.4653	11.7769	-18.0507	2.0568	0.018	0.295	0.277	1028.88	2657.94	156	1
0	61.1482	32.45	324.5	15.1	26.4	11.8431	-17.7877	2.1428	0.039	0.316	0.277	1171.48	3026.32	160	1
0	60.5889	31.31	313.1	12.1068	23.9088	11.8151	-17.7447	2.0408	0.055	0.32	0.265	1181.51	3052.23	164	1
0	55.814	31.12	311.2	14.3502	32.3182	11.7434	-17.6117	1.9618	0.069	0.308	0.239	1302.09	3363.74	168	1
0	63.6605	33.34	333.4	13.4763	29.0697	11.8648	-17.3317	1.7068	0.123	0.436	0.313	1065.18	2751.7	172	1
0	65.6463	34.93	349.3	15.063	28.449	11.8007	-17.3907	1.9508	0.048	0.363	0.315	1108.89	2864.63	176	1
0	67.0068	36.3229	363.229	14.0962	26.3152	11.755	-17.3422	1.72	0.066	0.378	0.312	1164.2	3007.51	180	1
0	64.7284	34.7402	347.402	14.5572	30.1193	11.8123	-16.8487	1.8198	0.049	0.339	0.29	1197.94	3094.68	184	1
0	58.8297	28.3954	283.954	14.4814	27.8763	11.8478	-16.7527	1.7968	0.0865	0.349	0.2625	1081.73	2794.47	188	1
0	60.5307	27.4373	274.373	11.5286	25.2919	11.768	-16.5777	1.9938	0.04	0.4685	0.4285	640.311	1654.14	192	1
0	57.1319	27.2728	272.728	5.39983	18.383	11.5385	-16.3377	1.2598	0.045	0.4875	0.4425	616.335	1592.2	196	1
0	53.4733	24.5882	245.882	6.06375	17.8953	11.5982	-16.0307	1.6538	0.0445	0.454	0.4095	600.444	1551.15	200	1
0	55.2538	19.69	196.9	16.249	27.442	11.6509	-17.9727	1.8958	0.033	0.272	0.239	823.849	2128.28	204	1
0	38.79	21.01	210.1	14.8162	27.0968	11.8034	-17.2627	1.8588	0.038	0.216	0.178	1180.34	3049.2	208	1
0	42.8107	21.11	211.1	7.55533	22.1387	11.663	-16.6237	1.6678	0.158	0.61	0.452	467.035	1206.51	212	1
0	45.2696	17.76	177.6	4.077	18.438	11.84	-15.9287	1.9578	0.044	0.42	0.376	472.34	1220.21	216	1
0.416667	64.7297	30.13	301.3	2.4605	21.5705	12.052	-14.6477	1.5018	0.073	0.599	0.526	572.814	1479.77	220	1
0.5	61.9261	29.16	291.6	5.419	22.163	12	-14.9237	1.6128	0.076	0.699	0.623	468.058	1209.15	224	1
0.75	57.4603	32.45	324.5	7.3955	21.2865	11.9742	-15.4037	1.6148	0.122	0.538	0.416	780.048	2015.12	228	1
0.333333	44.4444	16.43	164.3	5.92483	20.8742	11.9927	-15.3957	1.9068	0.083	0.577	0.494	332.591	859.194	232	1
3.5	42.8426	20.09	200.9	0.911333	19.8107	12.1758	-13.6377	1.7398	0.423	1.175	0.752	267.154	690.148	236	1
10.5833	68.0272	35.2983	352.983	3.6	18	12.13	-13.2742	1.59	0.157	0.677	0.52	678.813	1753.6	240	1
7	53.4247	18	180	2.777	14.372	12.2449	-13.3567	1.8768	0.084	0.814	0.73	246.575	636.986	244	2
8.08333	67.552	34.29	342.9	4.38283	16.3542	12.1596	-13.4327	1.0348	0.135	0.733	0.598	573.411	1481.31	248	2
8.41667	69.4635	36.01	360.1	7.87217	12.4698	12.1246	-13.7197	1.4838	0.121	0.722	0.601	599.168	1547.85	252	2
11.25	67.3826	35.37	353.7	5.3475	16.7875	12.2388	-13.4307	1.3518	0.152	0.756	0.604	585.596	1512.79	256	2
1.41667	70.1796	36.63	366.3	1.96167	17.9193	12.0891	-13.9767	1.3988	0.089	0.607	0.518	707.143	1826.79	260	2
9.125	73.7954	34.0096	340.096	6.94583	14.6152	12.0102	-13.8787	1.4738	0.0705	0.667	0.5965	570.153	1472.9	264	2
6.54167	67.5563	32.8922	328.922	5.35868	15.1893	11.993	-13.9467	1.6078	0.1075	0.673	0.5655	581.648	1502.59	268	2
6.08333	66.8999	36.9273	369.273	4.04242	15.9296	11.8844	-14.0053	1.83325	0.072	0.6695	0.5975	618.03	1596.58	272	2
13.2917	61.9578	33.4372	334.372	5.04815	12.9294	12.328	-13.5133	1.66225	0.0585	0.6305	0.572	584.567	1510.13	276	2
12.8542	62.2154	33.3414	333.414	4.86336	14.5821	12.189	-13.5643	1.65	0.06	0.6685	0.6085	547.928	1415.48	280	2
20.75	59.466	31.39	313.9	7.32917	13.1958	12.1197	-13.6273	1.56125	0.02	0.64	0.62	506.29	1307.92	284	2
19	57.9387	29.64	296.4	6.53462	14.8924	12.1475	-13.5253	1.47425	0.018	0.655	0.637	465.306	1202.04	288	2
20.9167	59.7765	31.04	310.4	6.18117	14.9488	12.125	-13.5423	1.44425	0.036	0.666	0.63	492.698	1272.8	292	2
12.3333	65.9574	34.11	341.1	7.87846	16.5505	12.0957	-13.6833	1.46625	0.071	0.741	0.67	509.104	1315.19	296	2
11.875	66.4495	34.4655	344.655	8.09104	16.85	12.1571	-13.7723	1.42	0.065	0.745	0.68	506.846	1309.35	300	2
15.1667	64.4947	33.66	336.6	7.475	16.208	12.1516	-13.7353	1.34925	0.051	0.74	0.689	488.534	1262.05	304	2
19.25	61.8926	32.39	323.9	6.44333	14.7937	12.1767	-13.6923	1.54625	0.034	0.763	0.729	444.307	1147.79	308	2
14.6667	64.5833	33.85	338.5	7.138	13.321	12.1326	-13.7643	1.56025	0.038	1.001	0.963	351.506	908.056	312	2
8.91667	69.6875	36.72	367.2	6.58281	14.9452	12.0789	-13.8743	1.48425	0.061	0.831	0.77	476.883	1231.95	316	2
12.1667	65.5877	34.06	340.6	6.07783	14.4152	12.2079	-13.7673	1.35225	0.059	0.74	0.681	500.147	1292.05	320	2
7.41667	67.7019	34.82	348.2	6.93167	15.4253	12.1748	-13.8253	1.42825	0.098	0.759	0.661	526.778	1360.84	324	2
9.5	66.1389	34.54	345.4	7.80224	16.4458	12.2049	-13.9043	1.33425	0.06	0.823	0.763	452.687	1169.44	328	2
11.3333	66.7683	34.7	347	6.54483	15.8192	12.2615	-13.9083	1.26925	0.084	0.825	0.741	468.286	1209.74	332	2
9.66667	68.75	35.2	352	8.11034	16.8777	12.2222	-13.9783	1.19125	0.112	0.973	0.861	408.827	1056.14	336	2
3.66667	71.1929	37.1781	371.781	8.97175	18.2072	12.27	-14.1433	1.23	0.213	0.894	0.681	545.934	1410.33	340	2
8.08333	67.4157	36.67	366.7	8.84917	17.4868	12.2642	-14.1293	1.09525	0.1	0.81	0.71	516.479	1334.24	344	2
3.83333	67.9727	34.87	348.7	8.78414	17.9019	12.2782	-14.1683	1.42325	0.181	0.893	0.712	489.747	1265.18	348	2
1	71.6981	38.09	380.9	8.29833	18.2887	12.2083	-14.1933	1.13925	0.235	0.722	0.487	782.136	2020.52	350	2
10.25	10.8538	2.69	26.9	1.99883	9.19117	13.45	-15.3883	2.27525	0.01	0.443	0.433	62.1247	160.489	354	2
52.4167	21.7245	11.1468	111.468	2.86339	12.1126	13.27	-17.3288	0.88	0.031	0.716	0.685	162.727	420.378	358	2
54.9167	24.2872	11.37	113.7	3.75017	16.8798	12.6333	-16.8653	1.90925	0.029	0.76	0.731	155.54	401.813	362	2
49.5	22.0318	11.7	117	14.0732	30.6368	12.0619	-17.9173	3.04425	0.034	0.817	0.783	149.425	386.015	366	2
52.6667	20.3414	11.52	115.2	14.1121	30.7679	11.8763	-18.2493	3.27725	0.041	0.814	0.773	149.03	384.994	370	2
53.4167	19.4529	10.73	107.3	13.531	30.798	11.9222	-17.5573	3.78825	0.038	0.83	0.792	135.48	349.989	374	2
55.3333	20.3911	11.21	112.1	12.7106	26.4334	10.9902	-17.3633	3.57325	0.038	0.854	0.816	137.377	354.892	378	2
52.5833	23.6631	12.09	120.9	11.971	26.883	11.5143	-17.7928	4.261	0.043	0.952	0.909	133.003	343.592	382	2
55.0833	20.1509	10.23	102.3	12.5635	26.0225	11.7586	-16.8498	4.34	0.038	0.965	0.927	110.356	285.086	386	2
53.9167	21.9697	12.2	122	13.3032	28.1708	10.991	-15.8378	4.109	0.047	0.931	0.884	138.009	356.523	390	2
51.4167	24.3045	12.12	121.2	14.8	35.207	11.434	-18.6988	4.372	0.044	0.896	0.852	142.254	367.488	394	2
62.2917	16.1702	10.4052	104.052	12.5371	25.9499	11.96	-15.6818	4.32	0.041	0.769	0.728	142.929	369.232	398	2
55.6667	19.7838	10.04	100.4	13.668	28.912	10.913	-14.8338	4.269	0.038	0.889	0.851	117.979	304.779	402	2
41.5	25.4027	13.4	134	15.2645	34.9565	11.1667	-15.7838	4.165	0.048	1.167	1.119	119.75	309.354	406	3
35.4167	21.1699	10.6	106	17.7965	46.4985	11.5217	-17.2758	5.374	0.065	0.951	0.886	119.639	309.067	410	3
32.5833	22.0867	10.6901	106.901	18.7513	42.0182	11.4516	-17.8078	5.164	0.0765	0.8915	0.815	131.167	338.847	414	3
29.0417	22.3479	11.2049	112.049	17.0292	42.7588	11.5333	-17.4408	4.97	0.0785	0.926	0.8475	132.212	341.547	418	3
35.0833	22.564	11.1077	111.077	19.3474	63.0066	11.6333	-18.2758	4.731	0.0615	0.9645	0.903	123.008	317.772	422	3
37.5	23.9795	12.1403	121.403	17.7357	46.2778	12.0189	-18.0678	5.178	0.065	1.1775	1.1125	109.127	281.91	426	3
32.7917	24.3529	12.4014	124.014	27.4931	50.0134	12.52	-18.3848	5.667	0.076	1.159	1.083	114.51	295.817	430	3
40.5	25.4709	13.22	132.2	13.4518	40.6682	12.1284	-19.3598	4.711	0.101	1.341	1.24	106.613	275.417	434	3
40.1667	22.9779	11.91	119.1	14.7268	32.9272	12.5368	-20.3178	5.634	0.096	1.37	1.274	93.4851	241.503	438	3
38.9167	25.0899	13.06	130.6	11.9668	32.0252	12.9307	-20.4128	5.314	0.076	1.389	1.313	99.4669	256.956	442	3
41.5833	24.908	13.01	130.1	12.6694	26.3176	12.8812	-19.3898	4.929	0.078	1.296	1.218	106.814	275.937	446	3
48.5417	23.0883	12.1924	121.924	11.8485	24.1375	13.04	-19.4868	4.66	0.078	1.184	1.106	110.239	284.783	450	3
51.5833	20.0403	10.49	104.9	11.5117	25.1793	13.4487	-20.2068	4.756	0.057	0.96	0.903	116.168	300.102	454	3
44.0833	18.5233	9.9	99	14.3703	31.6547	12.375	-21.5748	5.399	0.07	1.11	1.04	95.1923	245.913	458	3
43.4167	17.5048	10.16	101.6	8.37733	33.0707	12.8608	-21.0008	5.288	0.064	0.832	0.768	132.292	341.753	462	3
51.25	14.4231	8.01	80.1	14.2227	31.1443	11.6087	-20.5728	5.149	0.077	0.9	0.823	97.3269	251.428	466	3
55.4167	16.789	8.86	88.6	13.9157	30.1123	12.4789	-21.4138	4.795	0.063	0.869	0.806	109.926	283.974	470	3
39.5	16.6537	8.81	88.1	17.376	54.031	12.9559	-20.5968	5.478	0.099	0.939	0.84	104.881	270.942	474	3
45.25	16.3526	7.44	74.4	22.2663	77.1787	13.5273	-21.6288	5.708	0.076	0.946	0.87	85.5172	220.92	478	3
48.5833	19.6905	9.32	93.2	13.4017	51.0013	12.9444	-22.9298	4.953	0.078	0.896	0.818	113.936	294.336	482	3
64.5	14.2613	8.8	88	9.77403	19.618	13.1343	-22.0528	4.427	0.044	0.529	0.485	181.443	468.729	486	3
56.1667	12.6023	6.3696	63.696	16.4318	39.8472	13.27	-21.3393	5.08	0.076	0.625	0.549	116.022	299.723	490	3
54.5	14.3967	7.04132	70.4132	16.7837	38.3328	14.451	-22.6348	4.598	0.0805	0.6205	0.54	130.395	336.853	494	3
61.1667	13.4523	6.32621	63.2621	14.1847	31.0153	14.4634	-21.9858	4.316	0.062	0.5865	0.5245	120.614	311.586	498	3
62.8333	10.5331	4.88695	48.8695	8.784	37.9105	16.4783	-21.9268	6.122	0.0795	0.719	0.6395	76.4183	197.414	502	3
68.25	6.61146	2.59718	25.9718	13.3241	28.2579	15.2105	-20.4738	6.418	0.116	0.5975	0.4815	53.9394	139.343	506	3
70.3125	7.15292	3.40852	34.0852	13.4332	29.4558	16.5238	-20.1948	5.217	0.1245	0.7205	0.596	57.1899	147.74	510	3
75.6667	7.0632	3.02	30.2	15.3	19.418	15.8947	-20.4132	5.21775	0.096	0.696	0.6	50.3333	130.028	514	3
77.1667	6.95915	2.75	27.5	11.9854	24.4846	15.2778	-20.4632	5.05275	0.077	0.704	0.627	43.8596	113.304	518	3
78.5833	7.10059	2.88	28.8	13.134	20.873	16	-20.4612	5.06775	0.079	0.649	0.57	50.5263	130.526	522	3
78.4167	7.77977	2.89	28.9	11.697	23.761	15.2105	-19.5592	5.07875	0.072	0.673	0.601	48.0865	124.224	526	3
77.1667	8.06962	3.14	31.4	11.1859	22.5471	17.4444	-19.3912	4.95375	0.059	0.598	0.539	58.256	150.495	530	3
77.5833	6.94639	2.55	25.5	10.6017	24.0413	17	-20.8232	5.17375	0.05	0.593	0.543	46.9613	121.317	534	3
77.5833	7.64936	3.51	35.1	16.3193	39.3457	19.5	-20.0272	5.46775	0.078	0.632	0.554	63.3574	163.673	538	3
78.8333	5.7971	2.06	20.6	16.7423	40.3597	20.6	-20.2452	5.39675	0.103	0.54	0.437	47.1396	121.777	542	3
77.1667	6.43225	2.26	22.6	17.5999	45.4731	18.8333	-20.6722	5.30975	0.11	0.535	0.425	53.1765	137.373	546	3
78.0417	5.72646	1.95	19.5	15.0663	34.1927	19.5	-21.1292	5.45	0.113	0.634	0.521	37.428	96.6891	550	3
78.8333	4.86111	1.35	13.5	13.084	25.518	19.2857	-22.3802	5.90575	0.137	0.519	0.382	35.3403	91.2958	554	3
79	5.33076	1.59	15.9	15.1941	34.6829	22.7143	-22.4942	5.72975	0.151	0.524	0.373	42.6273	110.121	558	3
78.6667	6.3162	2.27	22.7	16.6773	33.5947	22.7	-22.6692	5.86575	0.172	0.575	0.403	56.3275	145.513	562	3
74.0833	6.81004	2.48	24.8	17.3646	44.2774	20.6667	-22.2642	5.50975	0.147	0.624	0.477	51.9916	134.312	566	3
82.3333	5.89279	2.41	24.1	15.5028	35.8992	30.125	-23.1302	5.95275	0.089	0.538	0.449	53.6748	138.66	570	3
85	5.02613	2.36	23.6	15.6582	18.3008	39.3333	-23.9702	6.29475	0.055	0.638	0.583	40.4803	104.574	574	3
86.0833	4.56053	2.16	21.6	8.90099	18.091	24	-24.2872	6.47375	0.072	0.505	0.433	49.8845	128.868	578	3
84.4167	4.50975	2.11	21.1	6.4	20.162	30.1429	-24.0062	6.61675	0.063	0.561	0.498	42.3695	109.454	582	3
80	6.49699	3.66	36.6	11.646	23.636	20.3333	-24.0272	6.57275	0.135	0.942	0.807	45.3532	117.162	586	3
79.5417	6.70281	3.732	37.32	5.2	30.2745	18.66	-22.5107	6.68	0.179	1.053	0.874	42.7002	110.309	590	3
					Entire core
Max	Max	Max		Max	Max	Max	Max	Max
86.0833	73.7954	38.09		147.3	77.1787	39.3333	-13.2742	6.68
MIN	MIN	MIN		MIN	MIN	MIN	MIN	MIN
0	4.50975	1.35		0.911333	5.5515	8.57487	-24.2872	-1.5185
RANGE	RANGE	RANGE		RANGE	RANGE	RANGE	RANGE	RANGE
86.0833	69.2857	36.74		146.389	71.6272	30.7585	11.013	8.1985
MEAN	MEAN	MEAN		MEAN	MEAN	MEAN	MEAN	MEAN
25.9803	41.5779	21.2652		37.3387	26.162	12.8801	-18.3973	2.48904
					0-240cm
Max	Max	Max		Max	Max	Max	Max	Max
10.5833	68.0272	36.3229		147.3	52.5892	12.1758	-13.2742	2.1428
MIN	MIN	MIN		MIN	MIN	MIN	MIN	MIN
0	36.031	16.43		0.911333	5.5515	8.57487	-22.3558	-1.5185
RANGE	RANGE	RANGE		RANGE	RANGE	RANGE	RANGE	RANGE
10.5833	31.9962	19.8929		146.389	47.0377	3.60089	9.08163	3.6613
MEAN	MEAN	MEAN		MEAN	MEAN	MEAN	MEAN	MEAN
0.623611	56.934	29.2167		75.5021	24.7991	10.6105	-18.9818	0.530773
					244-402cm
Max	Max	Max		Max	Max	Max	Max	Max
62.2917	73.7954	38.09		14.8	35.207	13.45	-13.3567	4.372
MIN	MIN	MIN		MIN	MIN	MIN	MIN	MIN
1	10.8538	2.69		1.96167	9.19117	10.913	-18.6988	0.88
RANGE	RANGE	RANGE		RANGE	RANGE	RANGE	RANGE	RANGE
61.2917	62.9416	35.4		12.8383	26.0158	2.53696	5.34213	3.492
MEAN	MEAN	MEAN		MEAN	MEAN	MEAN	MEAN	MEAN
23.2454	51.4396	26.4818		7.91477	18.6753	12.0808	-14.7908	2.06245
					406-590cm
Max	Max	Max		Max	Max	Max	Max	Max
86.0833	25.4709	13.4		27.4931	77.1787	39.3333	-15.7838	6.68
MIN	MIN	MIN		MIN	MIN	MIN	MIN	MIN
29.0417	4.50975	1.35		5.2	18.091	11.1667	-24.2872	4.165
RANGE	RANGE	RANGE		RANGE	RANGE	RANGE	RANGE	RANGE
57.0417	20.9611	12.05		22.2931	59.0876	28.1667	8.5034	2.515
MEAN	MEAN	MEAN		MEAN	MEAN	MEAN	MEAN	MEAN
60.7363	13.3714	6.56359		14.2872	34.4329	16.4748	-20.797	5.3611
[truncated: 23 more columns]
